# Supplementary material for: The hemodynamic effects of intravenous paracetamol (acetaminophen) vs normal saline in cardiac surgery patients: A single center placebo controlled randomized study
Source: PLoS One. 2018 Apr 16;13(4):e0195931. doi: 10.1371/journal.pone.0195931 (PMC5901786; doi:10.1371/journal.pone.0195931)
Supplement: S1 Dataset — (XLSX) [file pone.0195931.s003.xlsx]

## Sheet: Haemodynamics STATA
Participant	Gender	Age	Weight	Height	BMI	Treatment	Pre_post	Timepoint	SBP	DBP	MAP	sPAP	dPAP	mPAP	CVP	HR	CI	Temperature
1	1	73.3753	101.8	185	29.7443	1	0	0	130	65	89	30	12	18	5	60	2.6	35.7
1	1	73.3753	101.8	185	29.7443	1	0	5	127	63	86	32	11	18	4	60		35.7
1	1	73.3753	101.8	185	29.7443	1	0	8	128	62	85	34	12	19	5	61	2.34	35.7
1	1	73.3753	101.8	185	29.7443	1	0	10	126	62	85	35	12	20	5	61		35.7
1	1	73.3753	101.8	185	29.7443	1	0	15	124	62	84	36	13	19	4	61	3.3	35.7
1	1	73.3753	101.8	185	29.7443	1	0	30	130	65	87	39	12	21	6	60	3.03	35.6
1	1	73.3753	101.8	185	29.7443	1	0	186	70	60	63							36
1	1	73.3753	101.8	185	29.7443	1	0	240	90	45	61	42	11	21	5	50	2.33	34.2
1	1	73.3753	101.8	185	29.7443	1	1	0	89	51	64	33	15	21	8	88	3	35.4
1	1	73.3753	101.8	185	29.7443	1	1	15	95	52	66	35	15	23	9	88	3.1
1	1	73.3753	101.8	185	29.7443	1	1	30	96	51	65	38	17	24	9	88	3.2
1	1	73.3753	101.8	185	29.7443	1	1	60	113	55	74	49	21	31	15	88	3.1	35.8
1	1	73.3753	101.8	185	29.7443	1	1	90	101	49	64	49	20	29	14	88
1	1	73.3753	101.8	185	29.7443	1	1	120	100	49	65	42	18	26	13	88	2.7	37.5
1	1	73.3753	101.8	185	29.7443	1	1	150	98	53	68	41	20	27	16	88
1	1	73.3753	101.8	185	29.7443	1	1	180	96	49	64	37	19	25	14	88	2.7	37.8
1	1	73.3753	101.8	185	29.7443	1	1	210	97	50	65	41	20	29	13	88
1	1	73.3753	101.8	185	29.7443	1	1	240	91	47	60	39	19	25	11	85	3.1	38.1
1	1	73.3753	101.8	185	29.7443	1	1	270	102	55	69	40	19	26	11	88
1	1	73.3753	101.8	185	29.7443	1	1	300	105	56	71	46	19	28	10	88	3.2	38.5
1	1	73.3753	101.8	185	29.7443	1	1	330	119	64	82	54	24	34	14	98
1	1	73.3753	101.8	185	29.7443	1	1	360	94	53	68	45	17	26	10	84	3.1	39
1	1	73.3753	101.8	185	29.7443	1	2	0	94	53	68	45	17	26	10	84	3.1	39
1	1	73.3753	101.8	185	29.7443	1	2	15	90	58	69	51	21	31	16	87	3.2
1	1	73.3753	101.8	185	29.7443	1	2	30	93	53	66	55	23	32	15	91	3.4
1	1	73.3753	101.8	185	29.7443	1	2	60	94	53	66	54	22	31	14	82	3.1	38.5
1	1	73.3753	101.8	185	29.7443	1	2	90	101	58	73	53	21	32	13	93
1	1	73.3753	101.8	185	29.7443	1	2	120	107	58	74	51	21	31	13	91	3.1	385
1	1	73.3753	101.8	185	29.7443	1	2	150	108	55	72	58	23	33	13	89
1	1	73.3753	101.8	185	29.7443	1	2	180	104	58	74	53	22	31	14	85	3.2	38.2
1	1	73.3753	101.8	185	29.7443	1	2	210	108	54	71	54	22	33	15	82
1	1	73.3753	101.8	185	29.7443	1	2	240	107	51	68	54	20	31	15	69	3.1	38
1	1	73.3753	101.8	185	29.7443	1	2	270	112	52	71	58	22	33	16	72
1	1	73.3753	101.8	185	29.7443	1	2	300	113	53	71	51	19	30	13	68	3.9	37.9
1	1	73.3753	101.8	185	29.7443	1	2	330	110	44	72	51	19	29	13	68
1	1	73.3753	101.8	185	29.7443	1	2	360	113	53	71	51	19	30	13	68	3.7	37.6
2	1	70	70	160	27.3437	1	0	0	150	55	83	23	4	10	14	60	3.2	36.3
2	1	70	70	160	27.3437	1	0	5	165	65	101	27	4	12	14	59		36.1
2	1	70	70	160	27.3437	1	0	8	164	62	100	27	8	14	18	61	2	36.1
2	1	70	70	160	27.3437	1	0	10	168	63	100	27	9	15	18	56		36.1
2	1	70	70	160	27.3437	1	0	15	166	64	100	26	9	15	15	66	2.1	36
2	1	70	70	160	27.3437	1	0	30	170	62	101	24	7	13	12	64	3.4	36
2	1	70	70	160	27.3437	1	0	120	72	65	69							36
2	1	70	70	160	27.3437	1	0	211	83	37	53	19	4	9	6	51	2.19	36
2	1	70	70	160	27.3437	1	1	0	103	58	75	27	13	18	8	88	1.7	35.5
2	1	70	70	160	27.3437	1	1	15	104	57	74	27	12	17	7	88	1.8
2	1	70	70	160	27.3437	1	1	30	116	61	82	30	14	20	9	88	2
2	1	70	70	160	27.3437	1	1	60	109	60	78	33	16	23	12	88	2.3	36
2	1	70	70	160	27.3437	1	1	90	87	49	63	30	17	22	12	88
2	1	70	70	160	27.3437	1	1	120	97	56	71	31	18	23	12	88	1.9	36.5
2	1	70	70	160	27.3437	1	1	150	93	50	66	28	14	19	8	88
2	1	70	70	160	27.3437	1	1	180	95	51	68	30	16	21	10	88	2.6	37
2	1	70	70	160	27.3438	1	1	210	101	54	72	30	17	22	11	88
2	1	70	70	160	27.3438	1	1	240	106	57	76	35	19	25	12	88	2.4	36
2	1	70	70	160	27.3438	1	1	270	93	51	67	33	18	24	10	88
2	1	70	70	160	27.3438	1	1	300	110	58	79					88	2.5	36
2	1	70	70	160	27.3438	1	1	330	112	58	80					88
2	1	70	70	160	27.3438	1	1	360	123	64	88					88	2.6	36.5
2	1	70	70	160	27.3437	1	2	0	123	64	88	35.1304	17.087	24	11.6522	88	2.6	36.5
2	1	70	70	160	27.3437	1	2	15	123	64	87	34.8261	17.0435	23.8696	12.5652	88
2	1	70	70	160	27.3437	1	2	30	131	68	93	34.6522	16.7826	23.5652	14	88
2	1	70	70	160	27.3437	1	2	60	122	62	86	35.2609	17	23.7391	15	88	2.5	36.4
2	1	70	70	160	27.3437	1	2	90	122	63	86	34.9565	16.5652	23.4783	14	88
2	1	70	70	160	27.3437	1	2	120	122	63	86	34.4348	16.1304	23.087	15	88	2.6	36.4
2	1	70	70	160	27.3437	1	2	150	116	60	82	34.6957	15.913	22.7391	13	88
2	1	70	70	160	27.3437	1	2	180	132	66	92	35.087	16.913	23.6522	15	88	2.4	36.4
2	1	70	70	160	27.3438	1	2	210	137	66	94	34.913	16.2609	23.1739	15	88
2	1	70	70	160	27.3438	1	2	240	106	54	74	35.6957	16.5217	23.8696	11	88	2.6	36.4
2	1	70	70	160	27.3438	1	2	270	123	59	84	35.4545	16.3636	23.7273	12	88
2	1	70	70	160	27.3438	1	2	300	111	56	77	35.2727	16.1364	23.5	31	88	2.5	36.4
2	1	70	70	160	27.3438	1	2	330	130	60	87	35.9368	16.9723	24.3735	13	88
2	1	70	70	160	27.3438	1	2	360	117	61	83	35.8355	16.5433	23.8636	14	88	2.5	36.4
3	1	78	125.8	176	40.6121	2	0	0	139	59	86	50	26	34	17	77	3.39	36.8
3	1	78	125.8	176	40.6121	2	0	5	134	56	81	46	24	31	17	78		36.8
3	1	78	125.8	176	40.6121	2	0	8	131	54	79	52	20	31	17	81	3.82	36.7
3	1	78	125.8	176	40.6121	2	0	10	126	52	86	49	23	32	16	76		36.8
3	1	78	125.8	176	40.6121	2	0	15	128	54	76	46	23	31	16	78	3.27	36.8
3	1	78	125.8	176	40.6121	2	0	30	118	64	80	42	20	29	16	74	2.91	36.7
3	1	78	125.8	176	40.6121	2	0	90	65	64	63							36
3	1	78	125.8	176	40.6121	2	0	160	116	63	82	35	24	28	17	63	2.34	36.3
3	1	78	125.8	176	40.6121	2	1	0	136	55	78	48	25	30	15	82	2.98	36.1
3	1	78	125.8	176	40.6121	2	1	15	118	47	64	50	26	31	15	84	3.01
3	1	78	125.8	176	40.6121	2	1	30	140	56	78	45	22	30	15	82	2.78
3	1	78	125.8	176	40.6121	2	1	60	98	40	54	32	13	22	9	82	3	36.4
3	1	78	125.8	176	40.6121	2	1	90	107	43	59	44	21	30	16	82
3	1	78	125.8	176	40.6121	2	1	120	95	39	53	41	19	28	13	80	3.04	36.4
3	1	78	125.8	176	40.6121	2	1	150	128	49	71	48	21	31	15	78
3	1	78	125.8	176	40.6121	2	1	180	127	48	69	47	21	30	15	75	3.15	36.5
3	1	78	125.8	176	40.6121	2	1	210	128	47	68	50	21	31	14	76
3	1	78	125.8	176	40.6121	2	1	240	123	46	65	49	20	31	14	76	3.17	36.7
3	1	78	125.8	176	40.6121	2	1	270	113	42	60	47	19	30	13	76
3	1	78	125.8	176	40.6121	2	1	300	119	43	61	50	20	31	14	76		36.9
3	1	78	125.8	176	40.6121	2	1	330	119	43	61	49	20	3	14	74
3	1	78	125.8	176	40.6121	2	1	360	118	44	62	49	17	30	13	79	3.66	36.9
3	1	78	125.8	176	40.6121	2	2	0	118	44	62	49	17	30	13	79	3.66	36.9
3	1	78	125.8	176	40.6121	2	2	15	111	45	64	48	18	29	13	78	3.22
3	1	78	125.8	176	40.6121	2	2	30	113	44	64	47	17	29	12	77	3.67
3	1	78	125.8	176	40.6121	2	2	60	111	44	63	46	17	28	12	76	3.67	36.9
3	1	78	125.8	176	40.6121	2	2	90	109	43	62	48	16	29	12	78
3	1	78	125.8	176	40.6121	2	2	120	118	43	62	49	18	30	13	79	3.52	37
3	1	78	125.8	176	40.6121	2	2	150	117	41	61	48	17	29	12	80
3	1	78	125.8	176	40.6121	2	2	180	122	55	76	72	29	42	23	84	3.65	37
3	1	78	125.8	176	40.6121	2	2	210	133	44	65	49	19	30	14	78
3	1	78	125.8	176	40.6121	2	2	240	125	42	61	51	19	30	13	78	2.93	36.9
3	1	78	125.8	176	40.6121	2	2	270	120	43	63	50	20	30	14	76
3	1	78	125.8	176	40.6121	2	2	300	115	42	62	50	19	30	14	74	3.7	36.9
3	1	78	125.8	176	40.6121	2	2	330	131	45	65	58	23	33	19	73
3	1	78	125.8	176	40.6121	2	2	360	130	45	66	50	19	31	15	78	3.5	36.9
4	1	68	67.21	166	24.3903	2	0	0	100	54	71	24	12	17	10	57	1.53	36.5
4	1	68	67.21	166	24.3903	2	0	5	105	56	75	30	14	19	10	58		36.5
4	1	68	67.21	166	24.3903	2	0	8	109	56	76	24	14	18	9	56	1.68	36.6
4	1	68	67.21	166	24.3903	2	0	10	110	58	77	28	14	19	10	57		36.5
4	1	68	67.21	166	24.3903	2	0	15	92	52	69	34	20	25	14	63	2.01	36.6
4	1	68	67.21	166	24.3903	2	0	30	116	63	83	25	14	19	9	62	1.66	35.8
4	1	68	67.21	166	24.3903	2	0	140	81	51	67							36
4	1	68	67.21	166	24.3903	2	0	240	102	56	75	33	12	21	6	62	2.2	35.4
4	1	68	67.21	166	24.3903	2	1	0	96	50	68	32	19	25	16	78	2.9	36.8
4	1	68	67.21	166	24.3903	2	1	15	95	50	66	34	21	25	14	89	3
4	1	68	67.21	166	24.3903	2	1	30	94	50	65	36	28	31	21	92	2.2
4	1	68	67.21	166	24.3903	2	1	60	115	61	81	35	23	27	16	97	2.5	37
4	1	68	67.21	166	24.3903	2	1	90	136	71	97	33	17	23	10	101
4	1	68	67.21	166	24.3903	2	1	120	121	64	86	29	15	2	7	103	2.9	37.3
4	1	68	67.21	166	24.3903	2	1	150	105	60	78	30	18	23	13	97
4	1	68	67.21	166	24.3903	2	1	180	98	50	69	31	15	22	9	96	2.6	37.3
4	1	68	67.21	166	24.3903	2	1	210	93	53	69	34	15	22	10	101
4	1	68	67.21	166	24.3903	2	1	240	90	53	69	38	18	26	14	98	2.7	37.6
4	1	68	67.21	166	24.3903	2	1	270	96	55	72	35	18	25	12	99
4	1	68	67.21	166	24.3903	2	1	300	92	53	69	31	16	22	10	98	3	37.8
4	1	68	67.21	166	24.3903	2	1	330	91	53	69	31	15	22	10	95
4	1	68	67.21	166	24.3903	2	1	360	88	50	65	33	16	23	9	94	2.9	38
4	1	68	67.21	166	24.3903	2	2	0	88	50	65	33	16	23	9	94	2.9	38
4	1	68	67.21	166	24.3903	2	2	15	93	52	68	31	15	22	8	93	3
4	1	68	67.21	166	24.3903	2	2	30	92	51	67	35	17	24	10	94	3
4	1	68	67.21	166	24.3903	2	2	60	88	50	65	31	16	22	9	91	3.5	37.5
4	1	68	67.21	166	24.3903	2	2	90	91	49	66	27	11	18	7	90
4	1	68	67.21	166	24.3903	2	2	120	89	47	65	29	13	20	9	85	3.2	37.6
4	1	68	67.21	166	24.3903	2	2	150	93	49	67	34	14	22	10	87
4	1	68	67.21	166	24.3903	2	2	180	96	50	69	34	14	22	9	87	2.9	37.7
4	1	68	67.21	166	24.3903	2	2	210	100	51	71	35	14	22	9	87
4	1	68	67.21	166	24.3903	2	2	240	103	53	73	36	15	23	10	88	3.3	37.8
4	1	68	67.21	166	24.3903	2	2	270	91	57	71	29	14	20	10	87
4	1	68	67.21	166	24.3903	2	2	300	95	50	68	27	13	19	8	86	3.5	37.8
4	1	68	67.21	166	24.3903	2	2	330	94	49	67	28	13	19	8	86
4	1	68	67.21	166	24.3903	2	2	360	93	49	67	26	12	18	8	85	3.4	37.9
5	1	63	68	170	23.5294	2	0	0	120	57	78	58	17	31	10	57	2.17	36.8
5	1	63	68	170	23.5294	2	0	5	125	62	85	61	20	38	12	60		36.7
5	1	63	68	170	23.5294	2	0	8	127	63	86	60	22	40	12	61	2.33	36.7
5	1	63	68	170	23.5294	2	0	10	127	64	87	62	22	39	13	63		36.8
5	1	63	68	170	23.5294	2	0	15	127	64	87	60	21	37	12	59	2.4	36.8
5	1	63	68	170	23.5294	2	0	30	140	75	101	75	27	47	12	65	3.8	36.6
5	1	63	68	170	23.5294	2	0	100	65	43	55							36
5	1	63	68	170	23.5294	2	0	255	100	53	70	36	18	28	14	65	3.1	36.5
5	1	63	68	170	23.5294	2	1	0	103	54	73	40	17	24	8	82	3.5	36.6
5	1	63	68	170	23.5294	2	1	15	107	54	75	39	15	24	7	81	3.3
5	1	63	68	170	23.5294	2	1	30	95	50	67	41	20	25	11	81	3.3
5	1	63	68	170	23.5294	2	1	60	99	53	72	48	19	29	10	80	3.9	36.7
5	1	63	68	170	23.5294	2	1	90	87	50	66	51	19	30	11	79
5	1	63	68	170	23.5294	2	1	120	111	59	79	43	17	26	10	79	3.3	36.8
5	1	63	68	170	23.5294	2	1	150	95	59	74	41	15	24	8	77
5	1	63	68	170	23.5294	2	1	180	97	51	68	44	16	26	11	76	3.4	37
5	1	63	68	170	23.5294	2	1	210	103	54	73	45	15	27	9	73
5	1	63	68	170	23.5294	2	1	240	114	58	79	46	16	27	12	73	3.5	37
5	1	63	68	170	23.5294	2	1	270	93	56	72	40	13	25	12	67
5	1	63	68	170	23.5294	2	1	300	99	49	68	33	14	22	11	64	3.3	36.9
5	1	63	68	170	23.5294	2	1	330	96	56	72	42	13	24	11	91
5	1	63	68	170	23.5294	2	1	360	94	49	65	34	12	20	8	78	3.4	36.9
5	1	63	68	170	23.5294	2	2	0	94	49	65	34	12	20	8	78	3.4	36.9
5	1	63	68	170	23.5294	2	2	15	86	52	66	36	14	2	9	75	4
5	1	63	68	170	23.5294	2	2	30	91	50	66	36	15	23	9	101	3.8
5	1	63	68	170	23.5294	2	2	60	100	55	72	41	19	27	13	96	3.2	36.9
5	1	63	68	170	23.5294	2	2	90	99	54	71	39	18	25	11	88
5	1	63	68	170	23.5294	2	2	120	106	61	79	37	18	25	12	96	3.3	36.9
5	1	63	68	170	23.5294	2	2	150	106	54	71	42	17	26	11	88
5	1	63	68	170	23.5294	2	2	180	99	54	70	39	16	24	10	81	3.3	37
5	1	63	68	170	23.5294	2	2	210	97	50	67	38	15	23	10	62
5	1	63	68	170	23.5294	2	2	240	101	52	69	50	15	23	10	73	3.3	36.6
5	1	63	68	170	23.5294	2	2	270	100	49	66	38	15	22	9	81
5	1	63	68	170	23.5294	2	2	300	99	50	67	42	16	25	9	88	3.7	36.8
5	1	63	68	170	23.5294	2	2	330	105	54	72	42	17	25	11	88
5	1	63	68	170	23.5294	2	2	360	102	53	70	41	16	24	10	88	3.6	37
6	1	74	110	176	35.5114	2	0	0	140	58	87	36	19	27	14	64	2.27	35.9
6	1	74	110	176	35.5114	2	0	5	120	44	67	25	13	19	14	60		35.8
6	1	74	110	176	35.5114	2	0	8	140	59	88	39	26	32	15	62	2.24	35.8
6	1	74	110	176	35.5114	2	0	10	146	62	91	40	25	30	13	60		35.8
6	1	74	110	176	35.5114	2	0	15	138	58	85	37	20	30	13	65	2.18	35.8
6	1	74	110	176	35.5114	2	0	30	138	58	84	38	25	30	16	62	2.2	35.8
6	1	74	110	176	35.5114	2	0	164	61	44	53							36
6	1	74	110	176	35.5114	2	0	174	123	59	80	41	20	26	13	59	2.43	34.9
6	1	74	110	176	35.5114	2	1	0	128	51	67	51	27	35	23	88	2.6	36.5
6	1	74	110	176	35.5114	2	1	15	118	43	62	60	32	40	27	89	2.6
6	1	74	110	176	35.5114	2	1	30	111	41	58	49	21	30	18	87	2.9
6	1	74	110	176	35.5114	2	1	60	103	44	58	50	25	33	22	89	2.9	36.6
6	1	74	110	176	35.5114	2	1	90	109	41	58	51	24	33	19	85
6	1	74	110	176	35.5114	2	1	120	105	42	56	51	22	31	19	83	3.3	36.6
6	1	74	110	176	35.5114	2	1	150	115	44	60	48	21	30	18	80
6	1	74	110	176	35.5114	2	1	180	113	45	61	50	23	32	21	79	2.5	36.6
6	1	74	110	176	35.5114	2	1	210	108	47	61	52	26	34	23	77
6	1	74	110	176	35.5114	2	1	240	114	48	63	53	26	34	24	80	2.2	36.6
6	1	74	110	176	35.5114	2	1	270	108	48	62	50	24	33	23	81
6	1	74	110	176	35.5114	2	1	300	85	45	56	54	25	36	26	90	2.1	37
6	1	74	110	176	35.5114	2	1	330	118	57	71	41	21	29	20	85
6	1	74	110	176	35.5114	2	1	360	114	53	67	37	19	26	17	81	2.2	36.9
6	1	74	110	176	35.5114	2	2	0	114	53	67	37	19	26	17	81	2.1	36.9
6	1	74	110	176	35.5114	2	2	15	129	63	79	43	25	32	25	79	1.5
6	1	74	110	176	35.5114	2	2	30	130	63	79	40	23	29	23	76	1.8
6	1	74	110	176	35.5114	2	2	60	133	66	82	43	26	32	25	77	2	37
6	1	74	110	176	35.5114	2	2	90	133	63	79	45	29	35	27	76
6	1	74	110	176	35.5114	2	2	120	109	59	71	50	32	40	26	89	1.8	37
6	1	74	110	176	35.5114	2	2	150	140	68	84	46	29	35	27	76
6	1	74	110	176	35.5114	2	2	180	120	61	74	44	28	34	26	75	1.9	37
6	1	74	110	176	35.5114	2	2	210	116	57	71	47	32	37	29	75
6	1	74	110	176	35.5114	2	2	240	151	64	84	48	25	34	23	78	2.4	37.1
6	1	74	110	176	35.5114	2	2	270	151	63	82	47	24	33	22	78
6	1	74	110	176	35.5114	2	2	300	153	63	82	46	23	32	21	78	1.8	37.1
6	1	74	110	176	35.5114	2	2	330	147	61	80	58	21	34	22	83
6	1	74	110	176	35.5114	2	2	360	161	65	87	54	28	37	24	84	2.2	37.1
7	2	67	95.9	161	36.997	1	0	0	145	50	82	54	17	30	5	59	2.54	36.1
7	2	67	95.9	161	36.997	1	0	5	151	52	88	53	14	29	5	64		36
7	2	67	95.9	161	36.997	1	0	8	151	52	88	53	14	29	5	64	2.3	35.9
7	2	67	95.9	161	36.997	1	0	10	149	48	84	54	17	30	5	61		35.8
7	2	67	95.9	161	36.997	1	0	15	148	49	84	55	16	30	6	60	6.15	35.9
7	2	67	95.9	161	36.997	1	0	30	148	54	88	59	17	31	6	61	2.99	35.8
7	2	67	95.9	161	36.997	1	0	118	64	61	62							36
7	2	67	95.9	161	36.997	1	0	248	87	37	54	45	19	28	12	76	2.2	35.1
7	2	67	95.9	161	36.997	1	1	0	84	54	64	54	29	38	14	92	1.82	36
7	2	67	95.9	161	36.997	1	1	15	82	54	64	60	32	41	24	92	2.43
7	2	67	95.9	161	36.997	1	1	30	117	65	82	68	35	46	20	92	2.34
7	2	67	95.9	161	36.997	1	1	60	103	60	74	58	30	39	16	92	2.43	36.5
7	2	67	95.9	161	36.997	1	1	90	94	62	77	77	37	49	22	92
7	2	67	95.9	161	36.997	1	1	120	100	53	68	56	25	35	9	92	2.67	36.9
7	2	67	95.9	161	36.997	1	1	150	87	54	64	59	33	41	19	92
7	2	67	95.9	161	36.997	1	1	180	112	62	78	58	30	39	17	92	2.44	37
7	2	67	95.9	161	36.997	1	1	210	112	62	77	54	27	36	12	92
7	2	67	95.9	161	36.997	1	1	240	104	75	86	54	28	37	12	92	2.23	37.1
7	2	67	95.9	161	36.997	1	1	270	102	90	96	56	27	36	12	92
7	2	67	95.9	161	36.997	1	1	300	137	73	93	51	26	35	11	92	2.42	37.2
7	2	67	95.9	161	36.997	1	1	330	139	74	95	55	28	38	16	92
7	2	67	95.9	161	36.997	1	1	360	111	58	75	46	22	31	11	92	2.99	37.4
7	2	67	95.9	161	36.997	1	2	0	111	58	75	46	22	31	11	92	2.99	37.4
7	2	67	95.9	161	36.997	1	2	15	94	52	65	52	25	34	18	92	2.58
7	2	67	95.9	161	36.997	1	2	30	102	56	70	55	28	37	20	92	2.2
7	2	67	95.9	161	36.997	1	2	60	94	54	66	56	29	37	15	92	2.58	37.4
7	2	67	95.9	161	36.997	1	2	90	141	64	88	56	24	35	13	92
7	2	67	95.9	161	36.997	1	2	120	113	55	72	53	23	33	12	92	2.43	37.5
7	2	67	95.9	161	36.997	1	2	150	107	53	69	54	23	33	14	92
7	2	67	95.9	161	36.997	1	2	180	114	56	73	55	24	34	13	92	2.22	37.6
7	2	67	95.9	161	36.997	1	2	210	110	54	70	56	24	34	13	92
7	2	67	95.9	161	36.997	1	2	240	92	66	76	54	23	33	12	92	2.3	37.4
7	2	67	95.9	161	36.997	1	2	270	111	54	71	52	23	32	12	92
7	2	67	95.9	161	36.997	1	2	300	109	54	70	50	23	32	12	92	2.16	37.5
7	2	67	95.9	161	36.997	1	2	330	92	54	57	64	33	43	21	92
7	2	67	95.9	161	36.997	1	2	360	118	56	75	48	20	28	11	92	2.21	37.4
8	2	66	53.9	157	21.867	2	0	0	197	85	134	28	12	19	10	81	3.27	36.6
8	2	66	53.9	157	21.867	2	0	5	183	82	126	21	12	16	14	82		36.6
8	2	66	53.9	157	21.867	2	0	8	172	76	116	20	11	13	12	78	2.93	36.5
8	2	66	53.9	157	21.867	2	0	10	181	83	126	22	13	17	14	84		36.6
8	2	66	53.9	157	21.867	2	0	15	172	77	117	21	12	16	13	82	3.02	36.6
8	2	66	53.9	157	21.867	2	0	30	179	82	126	22	12	16	13	79	2.92	36.6
8	2	66	53.9	157	21.867	2	0	110	75	46	61							36
8	2	66	53.9	157	21.867	2	0	180	106	56	78	26	16	18	16	82	2.07	33.6
8	2	66	53.9	157	21.867	2	1	0	129	81	101	23	15	18	12	90	2.27	35.8
8	2	66	53.9	157	21.867	2	1	15	134	84	106	23	14	18	13	91	2.13
8	2	66	53.9	157	21.867	2	1	30	143	89	112	23	14	18	12	92	1.86
8	2	66	53.9	157	21.867	2	1	60	149	90	116	26	16	21	15	93	2.14	36.4
8	2	66	53.9	157	21.867	2	1	90	134	87	108	24	15	19	15	94
8	2	66	53.9	157	21.867	2	1	120	114	74	92	27	17	22	15	91	2.1	37
8	2	66	53.9	157	21.867	2	1	150	120	69	86	32	22	27	19	92
8	2	66	53.9	157	21.867	2	1	180	101	60	7	29	20	24	20	88	2.2	37.1
8	2	66	53.9	157	21.867	2	1	210	116	62	80	22	11	16	10	89
8	2	66	53.9	157	21.867	2	1	240	108	55	72	33	16	23	13	84	2.6	37.4
8	2	66	53.9	157	21.867	2	1	270	121	60	80	26	13	19	10	86
8	2	66	53.9	157	21.867	2	1	300	120	59	79	26	12	18	11	86	2.6	37.6
8	2	66	53.9	157	21.867	2	1	330	112	55	74	25	11	17	10	85
8	2	66	53.9	157	21.867	2	1	360	123	61	83	24	10	16	9	86	2.5	37.7
8	2	66	53.9	157	21.867	2	2	0	123	61	83	24	10	16	9	86	2.5	37.7
8	2	66	53.9	157	21.867	2	2	15	146	76	104	30	17	24	16	85	2.4
8	2	66	53.9	157	21.867	2	2	30	135	64	89	28	15	20	13	82	2.6
8	2	66	53.9	157	21.867	2	2	60	126	60	82	26	14	19	13	78	2.6	37.7
8	2	66	53.9	157	21.867	2	2	90	122	58	79	28	14	19	12	77
8	2	66	53.9	157	21.867	2	2	120	129	59	82	25	11	17	11	78	2.6	37.8
8	2	66	53.9	157	21.867	2	2	150	130	63	87	29	15	21	14	83
8	2	66	53.9	157	21.867	2	2	180	124	57	79	31	17	23	17	78	2.5	37.9
8	2	66	53.9	157	21.867	2	2	210	124	57	78	32	17	22	15	78
8	2	66	53.9	157	21.867	2	2	240	124	56	78	31	16	22	14	78	2.5	37.9
8	2	66	53.9	157	21.867	2	2	270	120	55	76	30	15	21	16	77
8	2	66	53.9	157	21.867	2	2	300	112	53	73	31	16	22	15	81	2.6	37.9
8	2	66	53.9	157	21.867	2	2	330	100	49	66	28	14	20	14	79
8	2	66	53.9	157	21.867	2	2	360	117	54	74	30	14	20	14	81	2.6	37.7
9	1	61	76.3	171	26.0935	1	0	0	158	63	92	18	3	9	3	86	3.44	36.5
9	1	61	76.3	171	26.0935	1	0	5	148	59	87	16	4	10	1	87		36.4
9	1	61	76.3	171	26.0935	1	0	8	147	56	85	18	5	11	1	88	3.87	36.5
9	1	61	76.3	171	26.0935	1	0	10	148	59	89	15	3	9	2	88		36.5
9	1	61	76.3	171	26.0935	1	0	15	142	55	81	16	3	9	2	85	3.86	36.3
9	1	61	76.3	171	26.0935	1	0	30	144	55	83	17	3	10	1	87	4.02	36.4
9	1	61	76.3	171	26.0935	1	0	175	76	71	73							36
9	1	61	76.3	171	26.0935	1	0	290	106	52	68	32	15	27	9	76	1.8	36.3
9	1	61	76.3	171	26.0935	1	1	0	103	55	71	25	13	19	11	98	2.6
9	1	61	76.3	171	26.0935	1	1	15	104	56	72	27	16	21	15	94	2.2
9	1	61	76.3	171	26.0935	1	1	30	86	47	60	26	16	20	11	92	2.5
9	1	61	76.3	171	26.0935	1	1	60	99	50	67	21	8	14	6	90	2.4	36.3
9	1	61	76.3	171	26.0935	1	1	90	119	53	77	21	9	15	7	93
9	1	61	76.3	171	26.0935	1	1	120	98	43	60	24	11	17	8	87	1.9	36.8
9	1	61	76.3	171	26.0935	1	1	150	120	49	69	31	14	21	8	89
9	1	61	76.3	171	26.0935	1	1	180	130	50	72	34	14	22	8	86	3.4	36.6
9	1	61	76.3	171	26.0935	1	1	210	120	52	72	31	13	21	7	86
9	1	61	76.3	171	26.0935	1	1	240	116	52	72	30	14	21	9	88	3.5	36.5
9	1	61	76.3	171	26.0935	1	1	270	122	53	75	28	14	20	10	88
9	1	61	76.3	171	26.0935	1	1	300	109	51	70	26	13	18	9	86	3	36.8
9	1	61	76.3	171	26.0935	1	1	330	124	55	78	29	15	21	11	91
9	1	61	76.3	171	26.0935	1	1	360	109	54	72	26	14	18	9	86	4.2	37.1
9	1	61	76.3	171	26.0935	1	2	0	109	54	72	26	14	18	9	86	4.2	37.1
9	1	61	76.3	171	26.0935	1	2	15	107	52	71	25	13	18	9	87	3.1
9	1	61	76.3	171	26.0935	1	2	30	105	51	69	25	13	18	8	85	3.4
9	1	61	76.3	171	26.0935	1	2	60	118	54	74	27	13	18	8	85	4.3	37.4
9	1	61	76.3	171	26.0935	1	2	90	105	52	70	33	17	23	14	93
9	1	61	76.3	171	26.0935	1	2	120	126	51	74	27	9	17	6	86	3.4	37.4
9	1	61	76.3	171	26.0935	1	2	150	120	49	69	25	8	15	4	90
9	1	61	76.3	171	26.0935	1	2	180	117	47	65	23	7	14	4	94	4.2	37.6
9	1	61	76.3	171	26.0935	1	2	210	130	48	70	23	5	12	2	96
9	1	61	76.3	171	26.0935	1	2	240	131	48	69	25	9	16	6	92	4.1	37.4
9	1	61	76.3	171	26.0935	1	2	270	134	47	68	27	9	16	6	91
9	1	61	76.3	171	26.0935	1	2	300	129	52	73	27	9	17	9	87	3.5	37.3
9	1	61	76.3	171	26.0935	1	2	330	110	46	63	25	14	18	9	93
9	1	61	76.3	171	26.0935	1	2	360	131	58	78	26	13	18	8	94	3.6	37.2
10	2	45	101.8	185	29.7443	1	0	0	154	90	103	19	12	15	3	98	4.79	36.2
10	2	45	101.8	185	29.7443	1	0	5	139	86	105	20	12	13	1	92		36.2
10	2	45	101.8	185	29.7443	1	0	8	138	91	110	20	11	15	1	97	3.69	36.1
10	2	45	101.8	185	29.7443	1	0	10	140	79	102	23	15	18	1	91		36
10	2	45	101.8	185	29.7443	1	0	15	110	63	79	22	16	19	10	90	2.1
10	2	45	101.8	185	29.7443	1	0	30	96	53	68	22	14	18	11	94	2.6
10	2	45	101.8	185	29.7443	1	0	100	64	60	63							36
10	2	45	101.8	185	29.7443	1	0	180	111	67	83	33	16	23	2	68	2.2	35.9
10	2	45	101.8	185	29.7443	1	1	0	111	60	76	21	15	18	10	94	2.4
10	2	45	101.8	185	29.7443	1	1	15	135	78	100	21	12	15	2	94	3.06	36
10	2	45	101.8	185	29.7443	1	1	30	133	74	98	22	7	12	1	92	3.37	36
10	2	45	101.8	185	29.7443	1	1	60	104	58	74	23	14	18	11	86	2.6	36.4
10	2	45	101.8	185	29.7443	1	1	90	106	67	81	29	19	24	17	88
10	2	45	101.8	185	29.7443	1	1	120	104	66	80	28	17	23	15	88	2.4	36.5
10	2	45	101.8	185	29.7443	1	1	150	113	70	85	32	20	26	17	87
10	2	45	101.8	185	29.7443	1	1	180	101	95	99	33	19	25	18	89	2.5	36.7
10	2	45	101.8	185	29.7443	1	1	210	119	70	86	30	17	23	15	87
10	2	45	101.8	185	29.7443	1	1	240	114	67	83	28	16	22	14	87	2	36.9
10	2	45	101.8	185	29.7443	1	1	270	124	70	88	30	19	24	16	102
10	2	45	101.8	185	29.7443	1	1	300	127	77	93	28	18	23	16	93	2.4	36
10	2	45	101.8	185	29.7443	1	1	330	126	74	92	25	15	20	12	92
10	2	45	101.8	185	29.7443	1	1	360	121	69	86	21	12	16	9	88	2.5	37
10	2	45	101.8	185	29.7443	1	2	0	121	69	86	21	12	16	9	88	2.5	37
10	2	45	101.8	185	29.7443	1	2	15	128	71	91	22	12	17	10	91	2.6
10	2	45	101.8	185	29.7443	1	2	30	121	72	89	20	11	15	9	88	2.9
10	2	45	101.8	185	29.7443	1	2	60	102	73	86	20	10	15	8	91	2.6	37.9
10	2	45	101.8	185	29.7443	1	2	90	113	69	86	20	11	16	8	89
10	2	45	101.8	185	29.7443	1	2	120	104	66	80	25	11	17	7	85	2.4	37.8
10	2	45	101.8	185	29.7443	1	2	150	106	69	83	24	10	16	7	86
10	2	45	101.8	185	29.7443	1	2	180	116	69	86	27	12	19	10	91	2.4	37.5
10	2	45	101.8	185	29.7443	1	2	210	109	70	85	29	12	19	12	92
10	2	45	101.8	185	29.7443	1	2	240	120	71	89	31	13	21	14	93	3.2	37.5
10	2	45	101.8	185	29.7443	1	2	270	117	68	85	31	13	21	14	94
10	2	45	101.8	185	29.7443	1	2	300	112	64	81	28	11	19	12	91	1.9	37.4
10	2	45	101.8	185	29.7443	1	2	330	113	64	81	29	12	19	12	92
10	2	45	101.8	185	29.7443	1	2	360	111	63	80	28	12	19	13	92	2.3	37.8
11	2	83	67	156	27.5312	2	0	0	88	39	59	17	8	11	1	75	1.86	36.6
11	2	83	67	156	27.5312	2	0	0	98	47	64	40	13	20	12	82	1.8	35.9
11	2	83	67	156	27.5312	2	0	5	91	38	56	14	4	9	5	63		36.6
11	2	83	67	156	27.5312	2	0	8	86	35	54	17	7	11	2	68	2.02	36.7
11	2	83	67	156	27.5312	2	0	10	82	33	47	15	8	11	3	56		36.6
11	2	83	67	156	27.5312	2	0	15	90	37	56	19	11	13	3	67	1.98	36.5
11	2	83	67	156	27.5312	2	0	15	74	39	51	32	16	20	11	78	1.7
11	2	83	67	156	27.5312	2	0	30	91	35	54	19	7	12	3	54	2	36.6
11	2	83	67	156	27.5312	2	0	170	54	38	47							36
11	2	83	67	156	27.5312	2	0	220	94	50	67	31	16	23	3	80	1.7	36.4
11	2	83	67	156	27.5312	2	1	30	89	46	62	32	15	19	11	75	1.6
11	2	83	67	156	27.5312	2	1	60	97	49	66	36	18	22	12	86	1.7	35.9
11	2	83	67	156	27.5312	2	1	90	92	46	61	40	19	24	11	97
11	2	83	67	156	27.5312	2	1	120	99	49	65	38	18	24	12	94	1.7	35.9
11	2	83	67	156	27.5312	2	1	150	102	51	67	36	17	22	11	98
11	2	83	67	156	27.5312	2	1	180	117	53	74	36	19	24	12	105	2	36.1
11	2	83	67	156	27.5312	2	1	210	108	54	72	41	25	30	17	104
11	2	83	67	156	27.5312	2	1	240	109	54	72	38	24	29	16	104	2	36.4
11	2	83	67	156	27.5312	2	1	270	101	50	66	38	23	28	15	102
11	2	83	67	156	27.5312	2	1	300	97	51	65	37	23	27	15	100	2	36.8
11	2	83	67	156	27.5312	2	1	330	110	58	74	37	23	27	13	102
11	2	83	67	156	27.5312	2	1	360	122	61	80	39	24	29	17	98	1.8	36.8
11	2	83	67	156	27.5312	2	2	0	122	61	80	39	24	29	17	98	1.8	36.8
11	2	83	67	156	27.5312	2	2	15	123	61	80	40	24	29	17	98	2
11	2	83	67	156	27.5312	2	2	30	106	55	71	35	21	26	15	96	1.9
11	2	83	67	156	27.5312	2	2	60	126	62	82	39	24	28	16	98	2.5	37.6
11	2	83	67	156	27.5312	2	2	90	101	52	67	36	22	26	14	94
11	2	83	67	156	27.5312	2	2	120	109	54	71	42	26	31	18	94	1.7	37.6
11	2	83	67	156	27.5312	2	2	150	109	54	71	39	23	28	16	94
11	2	83	67	156	27.5312	2	2	180	115	55	74	40	23	28	15	95	2.2	37.7
11	2	83	67	156	27.5312	2	2	210	113	54	73	35	21	25	14	92
11	2	83	67	156	27.5312	2	2	240	103	49	66	42	2	29	15	92	2.1	37.6
11	2	83	67	156	27.5312	2	2	270	110	45	66	43	20	27	11	94
11	2	83	67	156	27.5312	2	2	300	128	51	76	37	17	24	9	97	2.7	37.5
11	2	83	67	156	27.5312	2	2	330	145	65	91	41	25	31	20	97
11	2	83	67	156	27.5312	2	2	360	154	65	95	34	17	24	11	94	2.7	37.4
12	1	65	124.3	173.5	41.2926	2	0	0	129	67	91	31	15	20	6	52	2.23	36.5
12	1	65	124.3	173.5	41.2926	2	0	5	120	64	85	19	14	19	9	55		36.5
12	1	65	124.3	173.5	41.2926	2	0	8	130	72	93	31	12	20	8	55	2.16	36.6
12	1	65	124.3	173.5	41.2926	2	0	10	125	69	92	29	12	20	8	56		36.5
12	1	65	124.3	173.5	41.2926	2	0	15	122	66	88	28	10	18	5	57	2.5	36.6
12	1	65	124.3	173.5	41.2926	2	0	30	129	67	91	24	7	16	4	56	2.24	36.6
12	1	65	124.3	173.5	41.2926	2	0	175	75	72	73							36
12	1	65	124.3	173.5	41.2926	2	0	295	124	97	106	19	7	14	3	55	1.7	36.4
12	1	65	124.3	173.5	41.2926	2	1	0	103	63	76	29	16	23	15	95	2.1	37.5
12	1	65	124.3	173.5	41.2926	2	1	15	117	67	85	30	17	23	16	74	2.2
12	1	65	124.3	173.5	41.2926	2	1	30	59	74	20	13	17	12	12	100	2.4
12	1	65	124.3	173.5	41.2926	2	1	60	140	75	95	27	14	21	9	83	1.9	37.5
12	1	65	124.3	173.5	41.2926	2	1	90	134	73	92	30	17	22	9	87
12	1	65	124.3	173.5	41.2926	2	1	120	111	61	78	41	19	28	17	104	2	37.5
12	1	65	124.3	173.5	41.2926	2	1	150	94	54	67	34	20	25	12	108
12	1	65	124.3	173.5	41.2926	2	1	180	79	49	59	32	21	26	13	101	3	37.8
12	1	65	124.3	173.5	41.2926	2	1	210	93	54	68	37	22	28	15	101
12	1	65	124.3	173.5	41.2926	2	1	240	97	62	75	37	19	27	12	99	4.1	37.9
12	1	65	124.3	173.5	41.2926	2	1	270	96	61	74	29	14	22	10	94
12	1	65	124.3	173.5	41.2926	2	1	300	91	59	71	29	14	22	10	94	3.7	37.9
12	1	65	124.3	173.5	41.2926	2	1	330	95	58	73	29	13	21	9	93
12	1	65	124.3	173.5	41.2926	2	1	360	93	55	70	30	14	22	8	92	3.7	38.2
12	1	65	124.3	173.5	41.2926	2	2	0	95	60	74	30	15	22	10	95	3.7	38.2
12	1	65	124.3	173.5	41.2926	2	2	15	92	59	72	30	14	23	10	94	4.3
12	1	65	124.3	173.5	41.2926	2	2	30	87	53	67	30	14	22	10	94	4
12	1	65	124.3	173.5	41.2926	2	2	60	92	55	69	30	14	22	9	93	3.9	38.4
12	1	65	124.3	173.5	41.2926	2	2	90	96	56	72	35	15	24	9	92
12	1	65	124.3	173.5	41.2926	2	2	120	111	66	82	46	20	31	13	106	3	38.4
12	1	65	124.3	173.5	41.2926	2	2	150	85	54	66	27	12	20	7	97
12	1	65	124.3	173.5	41.2926	2	2	180	92	56	70	28	12	20	8	90	3.6	38.5
12	1	65	124.3	173.5	41.2926	2	2	210	95	57	72	28	12	20	8	87
12	1	65	124.3	173.5	41.2926	2	2	240	102	58	74	30	13	21	8	83	3.2	38.5
12	1	65	124.3	173.5	41.2926	2	2	270	89	49	63	30	13	20	7	83
12	1	65	124.3	173.5	41.2926	2	2	300	86	47	61	30	13	21	8	82	3.6	38.5
12	1	65	124.3	173.5	41.2926	2	2	330	93	55	69	37	19	27	15	85
12	1	65	124.3	173.5	41.2926	2	2	360	89	53	67	35	18	26	14	79	4.1	38.3
13	1	71	96.25	180	29.7068	2	0	0	144	80	109	28	18	22	11	84	3.02	36.5
13	1	71	96.25	180	29.7068	2	0	5	141	76	104	27	16	21	11	77		36.5
13	1	71	96.25	180	29.7068	2	0	8	140	74	101	28	17	22	11	80	2.84	36.5
13	1	71	96.25	180	29.7068	2	0	10	143	73	101	29	17	22	11	75		36.5
13	1	71	96.25	180	29.7068	2	0	15	138	73	100	32	17	23	13	83	3.08	36.5
13	1	71	96.25	180	29.7068	2	0	30	144	79	103	33	19	24	12	83	2.72	36.5
13	1	71	96.25	180	29.7068	2	0	120	68	48	58							36
13	1	71	96.25	180	29.7068	2	0	235	113	71	86	26	13	18	11	97	2.3	36.3
13	1	71	96.25	180	29.7068	2	1	0	114	66	85	24	11	17	9	103	2.6	38
13	1	71	96.25	180	29.7068	2	1	15	118	66	87	23	10	16	7	101	2.6
13	1	71	96.25	180	29.7068	2	1	30	102	53	72	19	5	11	3	103	2.6
13	1	71	96.25	180	29.7068	2	1	60	123	71	91	33	17	25	13	103	3	38.4
13	1	71	96.25	180	29.7068	2	1	90	133	75	97	32	17	24	15	105
13	1	71	96.25	180	29.7068	2	1	120	1145	68	87	26	14	20	11	100	2.4	38.4
13	1	71	96.25	180	29.7068	2	1	150	115	68	87	29	15	21	13	100
13	1	71	96.25	180	29.7068	2	1	180	106	64	81	30	15	20	12	100	2.7	38.3
13	1	71	96.25	180	29.7068	2	1	210	112	70	88	31	15	21	14	98
13	1	71	96.25	180	29.7068	2	1	240	111	68	86	29	13	20	13	98	2.5	38.3
13	1	71	96.25	180	29.7068	2	1	270	121	64	87	27	8	16	8	95
13	1	71	96.25	180	29.7068	2	1	300	121	62	87	25	5	13	4	94	2.3	38
13	1	71	96.25	180	29.7068	2	1	330	105	59	79	23	6	13	5	95
13	1	71	96.25	180	29.7068	2	1	360	111	65	84	29	10	18	10	91	2.4	38
13	1	71	96.25	180	29.7068	2	2	0	111	65	84	29	10	18	10	91	2.4	38
13	1	71	96.25	180	29.7068	2	2	15	113	65	85	26	12	18	10	91	2.4
13	1	71	96.25	180	29.7068	2	2	30	116	67	88	28	10	18	10	91	1.9
13	1	71	96.25	180	29.7068	2	2	60	115	66	86	26	11	17	9	91	3.1	38.1
13	1	71	96.25	180	29.7068	2	2	90	124	67	90	26	11	17	9	89
13	1	71	96.25	180	29.7068	2	2	120	130	71	96	27	11	18	9	89	2.3	38
13	1	71	96.25	180	29.7068	2	2	150	124	68	91	26	10	17	9	89
13	1	71	96.25	180	29.7068	2	2	180	122	66	89	25	10	16	8	88	3	38
13	1	71	96.25	180	29.7068	2	2	210	116	65	86	26	9	16	8	89
13	1	71	96.25	180	29.7068	2	2	240	121	66	88	23	7	14	6	90	3	37.8
13	1	71	96.25	180	29.7068	2	2	270	114	63	84	23	7	14	6	89
13	1	71	96.25	180	29.7068	2	2	300	115	65	86	23	7	14	6	87	3.3	37.8
13	1	71	96.25	180	29.7068	2	2	330	120	66	88	24	8	15	7	89
13	1	71	96.25	180	29.7068	2	2	360	120	67	88	25	10	16	8	90	3.6	37.6
14	1	71	82	170	28.3737	1	0	0	180	80	120	28	16	21	8	89	2.89	36.6
14	1	71	82	170	28.3737	1	0	5	188	84	126	34	22	27	13	91		36.5
14	1	71	82	170	28.3737	1	0	8	157	73	98	22	13	17	7	89	3.36	36.4
14	1	71	82	170	28.3737	1	0	10	176	77	117	31	20	24	9	94		36.4
14	1	71	82	170	28.3737	1	0	15	175	76	112	28	18	22	10	94	3.27	36.3
14	1	71	82	170	28.3737	1	0	30	174	75	107	26	16	19	10	87	3.58	36.3
14	1	71	82	170	28.3737	1	0	115	29	26	27							36
14	1	71	82	170	28.3737	1	0	225	116	56	75	26	11	18	6	66	2	36
14	1	71	82	170	28.3737	1	1	0	99	57	72	40	22	29	18	94	2.9	37
14	1	71	82	170	28.3737	1	1	15	95	54	68	35	20	26	17	93	3.4
14	1	71	82	170	28.3737	1	1	30	98	58	72	34	18	25	16	97	2.8
14	1	71	82	170	28.3737	1	1	60	99	58	72	36	17	25	16	101	3.1	37
14	1	71	82	170	28.3737	1	1	90	151	77	104	38	21	27	17	111
14	1	71	82	170	28.3737	1	1	120	129	66	88	32	16	22	13	110	3.1	37
14	1	71	82	170	28.3737	1	1	150	103	57	73	32	15	22	13	104
14	1	71	82	170	28.3737	1	1	180	120	65	84	32	16	23	13	106	2.4	37
14	1	71	82	170	28.3737	1	1	210	139	72	97	31	16	23	13	116
14	1	71	82	170	28.3737	1	1	240	139	77	98	36	21	27	17	125	2.7	37
14	1	71	82	170	28.3737	1	1	270	114	63	81	31	16	22	13	108
14	1	71	82	170	28.3737	1	1	300	101	58	74	30	16	22	13	102	2.9	37
14	1	71	82	170	28.3737	1	1	330	101	57	73	30	15	21	12	98
14	1	71	82	170	28.3737	1	1	360	101	58	74	31	17	22	14	95	2.9	37
14	1	71	82	170	28.3737	1	2	0	101	58	74	31	17	22	14	95	2.9	37
14	1	71	82	170	28.3737	1	2	15	113	63	82	31	16	22	13	98	3.1
14	1	71	82	170	28.3737	1	2	30	111	64	81	29	14	20	12	96	2.7
14	1	71	82	170	28.3737	1	2	60	117	61	82	29	15	20	12	97	2.7	37
14	1	71	82	170	28.3737	1	2	90	99	53	70	26	10	16	7	90
14	1	71	82	170	28.3737	1	2	120	99	53	70	26	11	17	8	89	2.7	37
14	1	71	82	170	28.3737	1	2	150	109	56	75	28	11	17	8	88
14	1	71	82	170	28.3737	1	2	180	104	65	82	28	14	19	12	95	2.8	37.2
14	1	71	82	170	28.3737	1	2	210	110	58	77	27	13	19	11	90
14	1	71	82	170	28.3737	1	2	240	104	65	82	28	14	19	12	95	3	37.2
14	1	71	82	170	28.3737	1	2	270	110	58	77	27	13	19	11	90
14	1	71	82	170	28.3737	1	2	300	117	62	82	29	15	21	12	95	2.8	37.2
14	1	71	82	170	28.3737	1	2	330	115	60	80	30	16	19	12	93
14	1	71	82	170	28.3737	1	2	360	109	58	76	27	14	19	12	91	2.9	37.2
15	1	44	98.95	180	30.5401	2	0	0	116	60	78	50	12	23	20	76	2.04	36.4
15	1	44	98.95	180	30.5401	2	0	5	119	74	90	55	33	42	32	58		36.3
15	1	44	98.95	180	30.5401	2	0	8	119	73	89	51	30	38	29	60	2.18	36.3
15	1	44	98.95	180	30.5401	2	0	10	106	63	78	41	17	28	27	60		36.1
15	1	44	98.95	180	30.5401	2	0	15	106	61	75	41	20	30	26	61	2.67	36
15	1	44	98.95	180	30.5401	2	0	30	107	64	80	37	16	25	22	63	2.19	35.9
15	1	44	98.95	180	30.5401	2	0	110	62	59	60							36
15	1	44	98.95	180	30.5401	2	0	170	98	58	74	27	16	21	20	64	2.1	35.8
15	1	44	98.95	180	30.5401	2	1	0	98	60	74	31	17	23	24	90	3.3	37.1
15	1	44	98.95	180	30.5401	2	1	15	94	57	70	31	16	23	16	89	3.3
15	1	44	98.95	180	30.5401	2	1	30	94	55	69	30	16	23	15	90	3.1
15	1	44	98.95	180	30.5401	2	1	60	95	57	72	31	16	22	16	90	3.3	36.9
15	1	44	98.95	180	30.5401	2	1	90	99	59	74	30	16	22	15	89
15	1	44	98.95	180	30.5401	2	1	120	109	67	82	34	21	27	20	92	2.9	36.6
15	1	44	98.95	180	30.5401	2	1	150	99	60	74	31	19	25	17	87
15	1	44	98.95	180	30.5401	2	1	180	98	60	73	31	18	24	17	88	3.5	36.6
15	1	44	98.95	180	30.5401	2	1	210	102	61	76	34	20	27	20	91
15	1	44	98.95	180	30.5401	2	1	240	100	61	75	29	16	23	15	88	3	36.6
15	1	44	98.95	180	30.5401	2	1	270	101	61	75	29	16	22	15	87
15	1	44	98.95	180	30.5401	2	1	300	102	61	76	28	15	22	19	88	3	36.4
15	1	44	98.95	180	30.5401	2	1	330	103	62	76	29	16	22	15	88
15	1	44	98.95	180	30.5401	2	1	360	104	100	101	28	15	22	15	88	3.8	36.6
15	1	44	98.95	180	30.5401	2	2	0	104	100	101	28	15	22	15	88	3.8	36.6
15	1	44	98.95	180	30.5401	2	2	15	102	59	74	25	11	17	10	90	3
15	1	44	98.95	180	30.5401	2	2	30	102	66	76	31	16	23	16	90	2.9
15	1	44	98.95	180	30.5401	2	2	60	103	67	80	33	18	25	18	9	2.7	36.1
15	1	44	98.95	180	30.5401	2	2	90	118	74	90	36	21	28	21	96
15	1	44	98.95	180	30.5401	2	2	120	111	66	82	32	17	23	17	92	2.9	36.1
15	1	44	98.95	180	30.5401	2	2	150	114	65	82	32	18	24	19	92
15	1	44	98.95	180	30.5401	2	2	180	113	66	81	33	17	24	19	95	3.1	37
15	1	44	98.95	180	30.5401	2	2	210	113	65	81	32	17	24	19	96
15	1	44	98.95	180	30.5401	2	2	240	122	69	87	33	18	25	18	94	2.9	37
15	1	44	98.95	180	30.5401	2	2	270	113	64	81	32	18	24	20	93
15	1	44	98.95	180	30.5401	2	2	300	115	67	83	37	22	29	24	92	2.8	37
15	1	44	98.95	180	30.5401	2	2	330	112	66	82	32	17	23	17	92
15	1	44	98.95	180	30.5401	2	2	360	114	65	83	34	18	24	19	92	4	37
16	1	78	70	169	24.5089	1	0	0	145	65	95	20	9	14	6	56	1.43	36.1
16	1	78	70	169	24.5089	1	0	5	124	57	82	17	5	11	3	55		36
16	1	78	70	169	24.5089	1	0	8	125	53	82	26	8	12	3	55	1.89
16	1	78	70	169	24.5089	1	0	10	125	56	81	23	3	11	2	54		35.9
16	1	78	70	169	24.5089	1	0	15	130	58	85	21	11	14	4	52	1.95	36
16	1	78	70	169	24.5089	1	0	30	129	99	85	20	5	11	3	52	1.18	36
16	1	78	70	169	24.5089	1	0	170	48	44	43							36
16	1	78	70	169	24.5089	1	0	290	100	49	69	48	18	29	6	58	3.1	36
16	1	78	70	169	24.5089	1	1	0	97	54	70	46	23	30	16	91	3	36.8
16	1	78	70	169	24.5089	1	1	15	105	59	76	48	23	31	16	92	3.5
16	1	78	70	169	24.5089	1	1	30	98	54	71	47	23	32	16	91	3.5
16	1	78	70	169	24.5089	1	1	60	90	50	65	51	21	29	14	91	3.1	37.2
16	1	78	70	169	24.5089	1	1	90	92	51	66	43	20	29	14	91
16	1	78	70	169	24.5089	1	1	120	93	51	68	43	20	29	12	91	2.9	37
16	1	78	70	169	24.5089	1	1	150	87	50	65	43	20	29	13	91
16	1	78	70	169	24.5089	1	1	180	86	49	64	47	23	32	15	91	3.3	37
16	1	78	70	169	24.5089	1	1	210	92	51	68	43	21	29	13	92
16	1	78	70	169	24.5089	1	1	240	85	49	64	44	21	30	14	91	4.1	37.4
16	1	78	70	169	24.5089	1	1	270	92	51	68	44	21	30	13	91
16	1	78	70	169	24.5089	1	1	300	97	54	71	45	22	31	15	91	3.3	37.4
16	1	78	70	169	24.5089	1	1	330	96	53	70	39	20	28	13	91
16	1	78	70	169	24.5089	1	1	360	97	53	71	35	19	26	11	91	2.9	37.4
16	1	78	70	169	24.5089	1	2	0	97	53	71	35	19	26	11	91	2.9	37.4
16	1	78	70	169	24.5089	1	2	15	87	50	65	37	21	28	14	91	3
16	1	78	70	169	24.5089	1	2	30	95	54	70	37	20	28	14	91	2.4
16	1	78	70	169	24.5089	1	2	60	92	54	69	38	21	28	14	91	2.8	37.4
16	1	78	70	169	24.5089	1	2	90	94	54	70	40	22	29	15	91
16	1	78	70	169	24.5089	1	2	120	99	63	77	48	30	37	24	91	3.1	37.4
16	1	78	70	169	24.5089	1	2	150	94	56	71	34	20	26	12	91
16	1	78	70	169	24.5089	1	2	180	101	58	74	35	19	26	12	91	2.2	37.4
16	1	78	70	169	24.5089	1	2	210	97	56	72	32	18	24	11	91
16	1	78	70	169	24.5089	1	2	240	95	55	70	32	19	24	12	91	2.7	37.4
16	1	78	70	169	24.5089	1	2	270	88	51	65	31	18	24	11	91
16	1	78	70	169	24.5089	1	2	300	89	51	65	32	18	24	13	91	2.4	37.4
16	1	78	70	169	24.5089	1	2	330	84	49	62	33	18	25	14	91
16	1	78	70	169	24.5089	1	2	360	99	55	72	32	17	24	11	91	2.1	37.5
17	1	69	115.3	180	35.5864	1	0	0	103	59	78	21	13	16	6	65	2.75	36.1
17	1	69	115.3	180	35.5864	1	0	5	88	48	63	21	12	16	7	61		36.1
17	1	69	115.3	180	35.5864	1	0	8	93	50	65	21	12	16	7	61	2.45	36
17	1	69	115.3	180	35.5864	1	0	10	95	52	68	21	20	16	8	59		36
17	1	69	115.3	180	35.5864	1	0	15	97	53	70	22	12	17	9	60	2.79	36
17	1	69	115.3	180	35.5864	1	0	30	99	53	70	22	13	16	7	62	2.33	36.1
17	1	69	115.3	180	35.5864	1	0	85	66	49	59							36
17	1	69	115.3	180	35.5864	1	0	150	75	49	60	32	17	23	11	72	2.8	36
17	1	69	115.3	180	35.5864	1	1	0	97	50	65	23	15	19	9	75	2	37.6
17	1	69	115.3	180	35.5864	1	1	15	101	53	69	25	18	21	10	78	3.4
17	1	69	115.3	180	35.5864	1	1	30	104	57	73	29	16	22	10	88	3.1
17	1	69	115.3	180	35.5864	1	1	60	96	54	68	29	15	21	9	84	3.1	37.6
17	1	69	115.3	180	35.5864	1	1	90	98	55	68	28	14	20	10	81
17	1	69	115.3	180	35.5864	1	1	120	92	53	66	25	12	18	8	83	4.4	37.6
17	1	69	115.3	180	35.5864	1	1	150	107	59	76	28	13	19	8	88
17	1	69	115.3	180	35.5864	1	1	180	118	66	86	27	13	19	9	86	3.4	37.6
17	1	69	115.3	180	35.5864	1	1	210	99	57	71	26	13	19	9	88
17	1	69	115.3	180	35.5864	1	1	240	111	62	78	32	17	23	12	87	3.1	37.6
17	1	69	115.3	180	35.5864	1	1	270	101	57	72	27	13	19	9	88
17	1	69	115.3	180	35.5864	1	1	300	106	58	72	26	13	19	8	88	4	37.6
17	1	69	115.3	180	35.5864	1	1	330	116	63	81	27	14	19	9	88
17	1	69	115.3	180	35.5864	1	1	360	105	56	70	20	6	12	7	88	3.1	37.6
17	1	69	115.3	180	35.5864	1	2	0	105	56	70	20	6	12	7	88	3.1	37.6
17	1	69	115.3	180	35.5864	1	2	15	98	53	67	21	7	13	7	80	2.4
17	1	69	115.3	180	35.5864	1	2	30	99	53	67	23	7	14	7	79	2.9
17	1	69	115.3	180	35.5864	1	2	60	106	59	74	24	8	14	8	88	3.6	37.4
17	1	69	115.3	180	35.5864	1	2	90	101	50	67	24	8	14	7	78
17	1	69	115.3	180	35.5864	1	2	120	103	53	68	27	11	18	8	79	3.2	37
17	1	69	115.3	180	35.5864	1	2	150	111	55	73	27	13	18	9	74
17	1	69	115.3	180	35.5864	1	2	180	116	61	79	40	22	29	18	81	2.7	37
17	1	69	115.3	180	35.5864	1	2	210	107	57	73	35	20	26	17	77
17	1	69	115.3	180	35.5864	1	2	240	106	57	73	34	19	25	15	76	3.1	37
17	1	69	115.3	180	35.5864	1	2	270	111	58	74	35	19	25	16	73
17	1	69	115.3	180	35.5864	1	2	300	121	60	79	35	19	26	21	76	2.8	37
17	1	69	115.3	180	35.5864	1	2	330	110	57	73	33	19	24	15	74
17	1	69	115.3	180	35.5864	1	2	360	106	57	73	35	19	25	15	74	2.6	37
18	1	73	76.8	157	31.1575	2	0	0	129	59	86	31	15	21	10	75	2.23	36.5
18	1	73	76.8	157	31.1575	2	0	5	120	62	85	27	14	19	12	60		36.5
18	1	73	76.8	157	31.1575	2	0	8	130	63	88	31	17	22	12	62	2.24	36.6
18	1	73	76.8	157	31.1575	2	0	10	126	63	87	29	17	22	13	60		36.5
18	1	73	76.8	157	31.1575	2	0	15	127	61	85	34	20	25	13	65	2.5	36.6
18	1	73	76.8	157	31.1575	2	0	30	129	64	84	33	16	24	12	63	2.24	36.6
18	1	73	76.8	157	31.1575	2	0	105	65	48	60							36
18	1	73	76.8	157	31.1575	2	0	310	106	58	78	31	16	21	13	64	2.2	36.3
18	1	73	76.8	157	31.1575	2	1	0	111.667	58.5556	76.2222	35.3333	17.7778	23.8889	14.8889	87.7778	2.2	38
18	1	73	76.8	157	31.1575	2	1	15	108.333	56.3333	74	35.7778	18.5556	24.4444	14	86.2222	2.35
18	1	73	76.8	157	31.1575	2	1	30	103	57.1111	67	32	17.5556	22.1111	13.1111	89.1111	2.42
18	1	73	76.8	157	31.1575	2	1	60	113.222	60	78.3333	35.3333	17.8889	24.6667	13.5556	89.2222	2.2	38
18	1	73	76.8	157	31.1575	2	1	90	114.556	60.5556	79.1111	37.2222	18.3333	25.2222	13.4444	91
18	1	73	76.8	157	31.1575	2	1	120	223.333	58.1111	75.3333	36.6667	18	23.1111	13.7778	91.7778	1.9	38
18	1	73	76.8	157	31.1575	2	1	150	108.111	57.1111	73.7778	36.5556	18.6667	25.3333	14	90.7778
18	1	73	76.8	157	31.1575	2	1	180	104	53.3333	62.3333	36.6667	18.6667	25.3333	14.4444	89.7778	2.4	38
18	1	73	76.8	157	31.1575	2	1	210	107	55.7778	72.7778	38.4444	18.8889	26.2222	14.6667	90
18	1	73	76.8	157	31.1575	2	1	240	107.333	56.1111	72.8889	39.1111	18.6667	26.6667	14.7778	88.8889	2.4	38
18	1	73	76.8	157	31.1575	2	1	270	105.556	55.2222	72	35.6667	16.4444	24.4444	13.1111	87.4444
18	1	73	76.8	157	31.1575	2	1	300	102.889	53.5556	70.2222	34.7778	16	23.6667	13.3333	87.7778	2.4	38
18	1	73	76.8	157	31.1575	2	1	330	105.444	55.6667	72.1111	34	15.3333	19.7778	11.8889	89.7778
18	1	73	76.8	157	31.1575	2	1	360	107.444	59.7778	75.2222	33.6667	15.2222	22.8889	11.7778	87.4444	2.1	38.4
18	1	73	76.8	157	31.1575	2	2	0	107.667	60.3333	75.6667	33.6667	15.3333	22.8889	12	87.7778	2.1	38.4
18	1	73	76.8	157	31.1575	2	2	15	110.556	59.1111	76.8889	34.3333	16.6667	21.7778	13.1111	87
18	1	73	76.8	157	31.1575	2	2	30	108	57	74.1111	34.4444	16.4444	23.7778	13.1111	89
18	1	73	76.8	157	31.1575	2	2	60	110.444	58.3333	75.6667	35	17.6667	24.4444	13.7778	78.7778	2.2	38.4
18	1	73	76.8	157	31.1575	2	2	90	110.333	57.3333	75.1111	35.5556	17.4444	24.5556	13.5556	86.6667
18	1	73	76.8	157	31.1575	2	2	120	112.444	58.4444	76.6667	37.4444	18.4444	26.1111	14.2222	89.7778	2.2	38
18	1	73	76.8	157	31.1575	2	2	150	113.111	57.3333	75.5556	35.8889	17.2222	24.6667	13.8889	87.3333
18	1	73	76.8	157	31.1575	2	2	180	111.444	57.7778	75.7778	38.4444	18.4444	25.8889	15	85.8889	2.2	38
18	1	73	76.8	157	31.1575	2	2	210	111.889	55.5556	73.7778	35.7778	17.3333	24.3333	14	82.6667
18	1	73	76.8	157	31.1575	2	2	240	116.889	56.5556	75.5556	38.2222	14.4444	24.5556	13	83.7778	1.9	37.8
18	1	73	76.8	157	31.1575	2	2	270	112	54.2222	72.4444	35.7778	16.2222	23.4444	12.7778	84.2222
18	1	73	76.8	157	31.1575	2	2	300	113.111	54.2222	73.1111	35.8889	16.2222	24	12.6667	85	2.4	37.8
18	1	73	76.8	157	31.1575	2	2	330	116.333	56.6667	75.5556	38.6667	17.4444	25.2222	14.7778	85.7778
18	1	73	76.8	157	31.1575	2	2	360	120	57.3333	77.4444	36.5556	16.8889	24.4444	13.6667	85.6667	3.3	37.6
19	2	69	67	147	31.0056	1	0	0	108	67	80	42	27	40	20	95	3.19	36.5
19	2	69	67	147	31.0056	1	0	5	90	51	64	60	25	44	8	90		36.3
19	2	69	67	147	31.0056	1	0	8	92	55	68	62	25	46	16	95	4.05	36.3
19	2	69	67	147	31.0056	1	0	10	97	56	71	57	23	42	12	94		36.4
19	2	69	67	147	31.0056	1	0	15	97	56	73	55	23	43	20	92	4.36	36.3
19	2	69	67	147	31.0056	1	0	30	106	58	78	50	22	40	12	93	4.4	36.1
19	2	69	67	147	31.0056	1	0	140	58	39	52							36
19	2	69	67	147	31.0056	1	0	295	78	50	62	41	22	31	12	89	2.77	34.7
19	2	69	67	147	31.0056	1	1	0	108	69	83	43	24	31	10	132	2.1	37.5
19	2	69	67	147	31.0056	1	1	15	94	59	72	40	23	30	11	132	1.9
19	2	69	67	147	31.0056	1	1	30	104	65	79	45	25	33	12	131	2.2
19	2	69	67	147	31.0056	1	1	60	109	64	79	48	26	34	12	129	2.4	37.2
19	2	69	67	147	31.0056	1	1	90	95	60	72	44	23	31	10	132
19	2	69	67	147	31.0056	1	1	120	87	65	74	50	25	34	12	131	2.5	37.2
19	2	69	67	147	31.0056	1	1	150	101	61	75	47	23	32	12	130
19	2	69	67	147	31.0056	1	1	180	85	59	69	41	24	31	14	128	2.4	37.2
19	2	69	67	147	31.0056	1	1	210	105	70	83	47	25	34	15	127
19	2	69	67	147	31.0056	1	1	240	101	71	81	44	24	33	15	127	2.3	37.2
19	2	69	67	147	31.0056	1	1	270	76	56	64	37	23	28	13	128
19	2	69	67	147	31.0056	1	1	300	108	71	83	49	29	37	13	129	2.2	37.3
19	2	69	67	147	31.0056	1	1	330	98	68	79	47	28	36	9	130
19	2	69	67	147	31.0056	1	1	360	111	70	84	45	28	35	9	131	2.2	37.4
19	2	69	67	147	31.0056	1	2	0	111	70	84	45	28	35	9	131	2.2	37.4
19	2	69	67	147	31.0056	1	2	15	122	76	93	45	28	35	13	129	2.2
19	2	69	67	147	31.0056	1	2	30	104	64	79	39	23	29	13	130	2.2
19	2	69	67	147	31.0056	1	2	60	98	61	75	37	21	28	13	115	2.2	37.4
19	2	69	67	147	31.0056	1	2	90	105	66	80	31	15	21	5	130
19	2	69	67	147	31.0056	1	2	120	101	63	76	30	15	21	5	129	2.3	37.5
19	2	69	67	147	31.0056	1	2	150	97	59	73	31	14	21	5	128
19	2	69	67	147	31.0056	1	2	180	95	54	69	35	18	25	9	127	2.3	37.5
19	2	69	67	147	31.0056	1	2	210	109	60	77	37	18	26	9	125
19	2	69	67	147	31.0056	1	2	240	95	55	69	33	15	23	7	126	2.1	37.7
19	2	69	67	147	31.0056	1	2	270	106	68	79	32	15	22	6	127
19	2	69	67	147	31.0056	1	2	300	107	63	78	34	19	25	11	126	2.2	37.7
19	2	69	67	147	31.0056	1	2	330	106	61	77	27	10	18	4	124
19	2	69	67	147	31.0056	1	2	360	93	55	69	40	24	31	13	125	2.2	37.5
20	1	62	65	164	24.1672	1	0	0	144	64	92	26	13	18	9	60	3.01	36.5
20	1	62	65	164	24.1672	1	0	5	133	58	81	26	12	16	8	57		36.4
20	1	62	65	164	24.1672	1	0	8	129	57	82	25	12	17	8	59	2.52	36.3
20	1	62	65	164	24.1672	1	0	10	130	60	84	23	10	17	9	58		36.3
20	1	62	65	164	24.1672	1	0	15	124	56	83	28	14	19	9	59	3	36.3
20	1	62	65	164	24.1672	1	0	30	128	56	80	27	14	17	8	57	2.77	36.3
20	1	62	65	164	24.1672	1	0	173	48	44	43							36
20	1	62	65	164	24.1672	1	0	258	94	61	73	22	9	14	5	66	2.46	36.2
20	1	62	65	164	24.1672	1	1	0	125	67	87	26	15	20	9	106	2.17	37.2
20	1	62	65	164	24.1672	1	1	15	106	57	74	27	15	20	9	103	2.08
20	1	62	65	164	24.1672	1	1	30	112	63	80	29	18	23	13	105	2.52
20	1	62	65	164	24.1672	1	1	60	109	61	78	32	20	25	16	96	2.08	37.2
20	1	62	65	164	24.1672	1	1	90	126	62	84	37	22	28	17	95
20	1	62	65	164	24.1672	1	1	120	109	56	75	36	20	27	16	94	2.52	37.2
20	1	62	65	164	24.1672	1	1	150	92	50	65	43	23	31	14	96
20	1	62	65	164	24.1672	1	1	180	129	65	89	57	28	39	18	100	4.57	37.3
20	1	62	65	164	24.1672	1	1	210	160	72	105	46	24	33	18	98
20	1	62	65	164	24.1672	1	1	240	130	61	85	37	17	25	10	97	4.05	37.4
20	1	62	65	164	24.1672	1	1	270	115	81	92	33	15	22	9	97
20	1	62	65	164	24.1672	1	1	300	114	55	76	31	14	21	8	96	2.04	37.4
20	1	62	65	164	24.1672	1	1	330	108	56	74	36	20	26	15	92
20	1	62	65	164	24.1672	1	1	360	117	56	77	36	19	26	14	93	2.04	37.5
20	1	62	65	164	24.1672	1	2	0	117	56	77	36	19	26	14	93	2.04	37.5
20	1	62	65	164	24.1672	1	2	15	119	60	80	34	19	25	14	94	2.58
20	1	62	65	164	24.1672	1	2	30	104	54	72	35	19	25	13	92	2.58
20	1	62	65	164	24.1672	1	2	60	110	55	74	30	17	22	13	90	2.58	37.5
20	1	62	65	164	24.1672	1	2	90	97	64	77	24	13	18	10	90
20	1	62	65	164	24.1672	1	2	120	105	64	77	26	14	19	11	90	2.58	37.5
20	1	62	65	164	24.1672	1	2	150	124	66	86	27	14	19	11	87
20	1	62	65	164	24.1672	1	2	180	98	91	94	27	15	19	13	83	2.58	37.5
20	1	62	65	164	24.1672	1	2	210	94	81	85	26	13	18	11	81
20	1	62	65	164	24.1672	1	2	240	99	51	67	28	15	20	13	84	3	37.5
20	1	62	65	164	24.1672	1	2	270	93	75	81	28	14	19	12	86
20	1	62	65	164	24.1672	1	2	300	105	52	69	26	14	18	11	85	3.1	37.3
20	1	62	65	164	24.1672	1	2	330	99	56	68	28	14	20	12	86
20	1	62	65	164	24.1672	1	2	360	104	74	82	31	14	20	11	85	3.1	37.3
21	1	49	97	177	30.9617	2	0	0	158	74	106	37	27	30	16	68	2.37	35.5
21	1	49	97	177	30.9617	2	0	5	148	68	99	38	26	30	18	60		35.2
21	1	49	97	177	30.9617	2	0	8	142	68	98	38	27	28	19	60	1.89	35.2
21	1	49	97	177	30.9617	2	0	10	144	70	97	42	30	35	20	61		35.2
21	1	49	97	177	30.9617	2	0	15	140	67	92	38	26	30	18	59	2.33	35.2
21	1	49	97	177	30.9617	2	0	30	147	69	97	40	29	33	22	59	2.43	35.2
21	1	49	97	177	30.9617	2	0	190	83	81	78							36
21	1	49	97	177	30.9617	2	0	325	77	42	54	24	15	20	18	66	2.38	34.5
21	1	49	97	177	30.9617	2	1	0	118	45	65	43	24	32	14	89	2.8	36
21	1	49	97	177	30.9617	2	1	15	112	37	55	36	24	30	13	89	3.2
21	1	49	97	177	30.9617	2	1	30	110	40	58	37	22	29	13	91	3.1
21	1	49	97	177	30.9617	2	1	60	124	46	66	42	30	36	15	92	2.3	36.1
21	1	49	97	177	30.9617	2	1	90	70	39	48	37	22	29	14	95
21	1	49	97	177	30.9617	2	1	120	116	52	70	43	23	32	22	90	2.8	37
21	1	49	97	177	30.9617	2	1	150	119	45	66	41	20	29	14	90
21	1	49	97	177	30.9617	2	1	180	93	39	55	37	18	27	10	90	2.8	37.5
21	1	49	97	177	30.9617	2	1	210	107	42	61	38	18	26	10	85
21	1	49	97	177	30.9617	2	1	240	64	40	56	38	19	27	12	85	2.9	37.5
21	1	49	97	177	30.9617	2	1	270	70	46	56	47	25	34	17	88
21	1	49	97	177	30.9617	2	1	300	79	36	49	34	18	26	13	86	2.7	38.1
21	1	49	97	177	30.9617	2	1	330	82	33	48	37	16	25	8	88
21	1	49	97	177	30.9617	2	1	360	102	40	57	34	17	26	9	88	2.8	38.2
21	1	49	97	177	30.9617	2	2	0	102	40	57	34	17	26	9	88	2.8	38.2
21	1	49	97	177	30.9617	2	2	15	112	42	61	36	18	26	10	87	2.7
21	1	49	97	177	30.9617	2	2	30	111	41	59	36	18	26	11	86	3
21	1	49	97	177	30.9617	2	2	60	101	39	56	36	18	26	10	85	2.8	38
21	1	49	97	177	30.9617	2	2	90	105	40	57	35	18	26	11	84
21	1	49	97	177	30.9617	2	2	120	102	39	55	34	17	25	10	82	2.9	37.8
21	1	49	97	177	30.9617	2	2	150	99	34	51	31	13	21	7	84
21	1	49	97	177	30.9617	2	2	180	110	38	57	32	14	23	8	84	2.2	37.8
21	1	49	97	177	30.9617	2	2	210	120	40	61	33	15	23	7	82
21	1	49	97	177	30.9617	2	2	240	117	39	60	37	15	24	8	81	2.3	37.8
21	1	49	97	177	30.9617	2	2	270	102	37	54	36	16	24	8	81
21	1	49	97	177	30.9617	2	2	300	93	33	49	35	15	24	7	76	3.8	37.6
21	1	49	97	177	30.9617	2	2	330	119	40	62	35	15	24	8	78
21	1	49	97	177	30.9617	2	2	360	116	46	65	57	25	37	17	82	2.2	37.6
22	1	85	86.55	177	27.6262	1	0	0	137	65	90	26	16	19	7	70	2.56	36.5
22	1	85	86.55	177	27.6262	1	0	5	128	62	85	26	13	20	7	70		36.3
22	1	85	86.55	177	27.6262	1	0	8	129	60	87	26	9	19	7	74	2.48	36.3
22	1	85	86.55	177	27.6262	1	0	10	128	61	84	28	14	20	8	70		36.2
22	1	85	86.55	177	27.6262	1	0	15	126	59	84	28	13	20	7	71	2.66	36
22	1	85	86.55	177	27.6262	1	0	30	127	60	84	27	15	20	8	70	2.64	36
22	1	85	86.55	177	27.6262	1	0	80	70	60	63							36
22	1	85	86.55	177	27.6262	1	0	150	89	52	66	28	14	20	8	69	2.15	36
22	1	85	86.55	177	27.6262	1	1	0	102.625	56.0833	72.4583	34.7917	17.5	24.25	11.75	90.4167	2.56	35.6
22	1	85	86.55	177	27.6262	1	1	15	101.917	55	71.2917	34.8333	18.375	24.5833	13.2917	90.0833	2.6
22	1	85	86.55	177	27.6262	1	1	30	105.042	55.9583	73.2083	36.5417	18.5833	25.3333	13.6667	90.9167	2.6
22	1	85	86.55	177	27.6262	1	1	60	102.375	54.875	71.2917	35.875	17.9583	24.8333	12.7917	89.9583	2.7	35.6
22	1	85	86.55	177	27.6262	1	1	90	105.667	55.8333	73.1667	37.1667	18.5833	25.5	12.7083	89.75
22	1	85	86.55	177	27.6262	1	1	120	103.75	55.0417	72.0417	37.0417	18.0833	25.4583	12.2917	90.1667	2.55	35.7
22	1	85	86.55	177	27.6262	1	1	150	103.417	54.25	71.375	37.125	18.3333	25.5833	12.4167	90.0833
22	1	85	86.55	177	27.6262	1	1	180	110.125	58.7083	76.2917	38.5417	19.6667	26.9167	13.6667	91.375	2.6	36.5
22	1	85	86.55	177	27.6262	1	1	210	109.292	56.7917	75.125	37.25	18	25.5833	12.0833	90.4167
22	1	85	86.55	177	27.6262	1	1	240	107.583	57.375	74.625	37.0417	18.75	25.7917	12.7083	90.5833	2.65	36.5
22	1	85	86.55	177	27.6262	1	1	270	104.625	57.4167	73.875	36.375	18.4167	25.125	12.4583	91.0417
22	1	85	86.55	177	27.6262	1	1	300	111.5	58.75	77.0833	37.3043	18.2609	25.6522	12.5217	90.7083	2.6	36.6
22	1	85	86.55	177	27.6262	1	1	330	111.167	58.625	77.125	36.0435	18.1304	25.1739	12.5217	91.0417
22	1	85	86.55	177	27.6262	1	1	360	109	56.8333	75.25	35.1304	17.087	24	11.6522	89.7917	2.6	36.8
22	1	85	86.55	177	27.6262	1	2	0	109	56.8333	75.25	35.1304	17.087	24	11.6522	89.7917	2.6	36.8
22	1	85	86.55	177	27.6262	1	2	15	108.375	56.875	75.25	34.8261	17.0435	23.8696	12.5652	88.9167	2.7525
22	1	85	86.55	177	27.6262	1	2	30	107.417	56.5	74.6667	34.6522	16.7826	23.5652	13.9583	87.7083	2.799
22	1	85	86.55	177	27.6262	1	2	60	109.375	57.125	76	35.2609	17	23.7391	12.0417	87.5	2.77	36.8
22	1	85	86.55	177	27.6262	1	2	90	110.542	57.625	76.625	34.9565	16.5652	23.4783	11.8333	87.4583
22	1	85	86.55	177	27.6262	1	2	120	110.875	57.4583	76.1667	34.4348	16.1304	23.087	11.2917	86.5417	2.8	36.8
22	1	85	86.55	177	27.6262	1	2	150	113.708	57.8333	77.375	34.6957	15.913	22.7391	11.2083	86.2917
22	1	85	86.55	177	27.6262	1	2	180	111.875	59	77.6667	35.087	16.913	23.6522	12.125	86.8333	2.9	36.8
22	1	85	86.55	177	27.6262	1	2	210	163.917	58.9167	77.75	34.913	16.2609	23.1739	11.8333	86.5
22	1	85	86.55	177	27.6262	1	2	240	113	57.4167	77.0833	35.6957	16.5217	23.8696	12.4583	86.9583	2.88	36.8
22	1	85	86.55	177	27.6262	1	2	270	112.375	57.8333	76.5833	35.4545	16.3636	23.7273	11.6667	87.7083
22	1	85	86.55	177	27.6262	1	2	300	115.25	57	77.2917	35.2727	16.1364	23.5	13.25	86.8333	2.4	36.8
22	1	85	86.55	177	27.6262	1	2	330	113.542	57.3333	76.25	34.5455	16.3636	23.5909	11.9583	87.4583
22	1	85	86.55	177	27.6262	1	2	360	116.5	58.0417	77.9167	34.381	15.9524	23	11.8261	87.5417	2.5	36.8
23	1	70	103	174	34.0203	2	0	0	140	62	89	30	15	21	4	57	2.06	36
23	1	70	103	174	34.0203	2	0	5	123	54	77	31	19	23	8	55		35.8
23	1	70	103	174	34.0203	2	0	8	125	56	80	32	18	24	11	56	1.7	36
23	1	70	103	174	34.0203	2	0	10	130	58	84	32	18	25	10	56		35.8
23	1	70	103	174	34.0203	2	0	15	116	53	74	34	22	27	13	53	1.77	35.7
23	1	70	103	174	34.0203	2	0	30	128	57	80	35	20	26	13	56	2.82	35.7
23	1	70	103	174	34.0203	2	0	101	63	58	60							36
23	1	70	103	174	34.0203	2	0	245	75	37	50	42	16	25	6	53	2.1	35.4
23	1	70	103	174	34.0203	2	1	0	113	48	69	47	18	29	13	69	2.2	36
23	1	70	103	174	34.0203	2	1	15	104	45	64	45	18	28	10	70	2.4
23	1	70	103	174	34.0203	2	1	30	108	47	67	45	18	27	15	71	2.5
23	1	70	103	174	34.0203	2	1	60	101	47	66	39	15	23	8	73	2.4	37.3
23	1	70	103	174	34.0203	2	1	90	98	46	66	39	15	23	8	74
23	1	70	103	174	34.0203	2	1	120	107	50	70	41	17	26	10	74	2.4	37.4
23	1	70	103	174	34.0203	2	1	150	96	47	65	36	15	23	8	74
23	1	70	103	174	34.0203	2	1	180	97	51	68	42	21	28	12	78	2.3	37.3
23	1	70	103	174	34.0203	2	1	210	103	49	68	36	15	22	8	73
23	1	70	103	174	34.0203	2	1	240	104	48	67	37	15	22	6	73	2.4	37.2
23	1	70	103	174	34.0203	2	1	270	99	48	66	39	18	26	12	74
23	1	70	103	174	34.0203	2	1	300	113	51	72	44	19	27	12	74	2.3	37.2
23	1	70	103	174	34.0203	2	1	330	107	50	70	38	17	24	11	73
23	1	70	103	174	34.0203	2	1	360	121	59	82	49	22	32	17	75	2.4	37.2
23	1	70	103	174	34.0203	2	2	0	121	59	82	49	22	32	17	75	2.4	37.2
23	1	70	103	174	34.0203	2	2	15	116	53	75	40	17	25	12	73	2.6
23	1	70	103	174	34.0203	2	2	30	115	53	75	38	16	24	11	72	2.3
23	1	70	103	174	34.0203	2	2	60	122	56	78	45	18	27	13	76	2.4	37.2
23	1	70	103	174	34.0203	2	2	90	113	56	76	46	22	30	14	79
23	1	70	103	174	34.0203	2	2	120	102	48	67	40	17	26	12	78	2.6	37.1
23	1	70	103	174	34.0203	2	2	150	104	49	68	42	19	28	14	79
23	1	70	103	174	34.0203	2	2	180	110	51	71	43	20	28	14	78	2.5	37.1
23	1	70	103	174	34.0203	2	2	210	118	53	75	42	19	27	14	78
23	1	70	103	174	34.0203	2	2	240	112	52	73	41	19	26	13	79	2.6	37.1
23	1	70	103	174	34.0203	2	2	270	125	57	81	41	19	27	13	81
23	1	70	103	174	34.0203	2	2	300	120	56	78	45	22	29	16	83	2.3	37.1
23	1	70	103	174	34.0203	2	2	330	119	52	75	36	15	22	9	82
23	1	70	103	174	34.0203	2	2	360	118	50	73	36	15	22	9	80	2.3	37.1
24	1	74	79.5	161	30.6701	2	0	0	86	44	60	25	6	13	3	52	1.4	36.2
24	1	74	79.5	161	30.6701	2	0	5	80	41	56	23	6	12	2	51		36.2
24	1	74	79.5	161	30.6701	2	0	8	77	39	54	21	6	13	3	50	1.25	36.2
24	1	74	79.5	161	30.6701	2	0	10	79	39	54	22	5	12	3	49		36.1
24	1	74	79.5	161	30.6701	2	0	15	83	41	56	24	6	12	3	48	1.28	35.9
24	1	74	79.5	161	30.6701	2	0	30	83	40	55	24	6	14	3	47	1.33	35.9
24	1	74	79.5	161	30.6701	2	0	130	64	47	54							36
24	1	74	79.5	161	30.6701	2	0	235	90	59	72	24	9	14	3	82	1.9	35.8
24	1	74	79.5	161	30.6701	2	1	0	119	78	95	35	21	26	12	91	1.8	35.9
24	1	74	79.5	161	30.6701	2	1	15	190	104	141	43	24	31	14	91	1.6
24	1	74	79.5	161	30.6701	2	1	30	121	79	97	34	20	26	11	91	1.7
24	1	74	79.5	161	30.6701	2	1	60	126	82	100	34	21	26	12	91	1.8	36.2
24	1	74	79.5	161	30.6701	2	1	90	107	70	85	32	20	25	11	91
24	1	74	79.5	161	30.6701	2	1	120	126	77	98	30	15	20	5	91	2.4	36.2
24	1	74	79.5	161	30.6701	2	1	150	122	79	97	31	17	22	8	91
24	1	74	79.5	161	30.6701	2	1	180	117	69	90	33	17	23	9	90	2.6	36.2
24	1	74	79.5	161	30.6701	2	1	210	93	54	69	32	16	21	8	90
24	1	74	79.5	161	30.6701	2	1	240	94	53	68	37	16	22	7	90	3	36.7
24	1	74	79.5	161	30.6701	2	1	270	92	52	67	46	20	27	9	90
24	1	74	79.5	161	30.6701	2	1	300	108	51	71	33	15	22	3	90	3.5	37
24	1	74	79.5	161	30.6701	2	1	330	96	54	69	28	14	19	6	90
24	1	74	79.5	161	30.6701	2	1	360	120	62	83	40	18	26	12	90	3.3	371
24	1	74	79.5	161	30.6701	2	2	0	120	62	83	40	18	26	12	90	3.3	37.1
24	1	74	79.5	161	30.6701	2	2	15	102	57	73	32	17	23	11	90	2.7
24	1	74	79.5	161	30.6701	2	2	30	89	52	66	30	18	22	10	90	2.6
24	1	74	79.5	161	30.6701	2	2	60	88	50	63	31	16	22	9	90	2.8	37.1
24	1	74	79.5	161	30.6701	2	2	90	111	57	76	40	18	26	10	90
24	1	74	79.5	161	30.6701	2	2	120	110	51	71	49	18	28	8	69	2.9	37.2
24	1	74	79.5	161	30.6701	2	2	150	109	53	72	47	17	27	10	69
24	1	74	79.5	161	30.6701	2	2	180	118	57	76	49	22	32	19	72	3	37.3
24	1	74	79.5	161	30.6701	2	2	210	116	55	75	47	17	28	10	73
24	1	74	79.5	161	30.6701	2	2	240	120	53	74	50	18	28	10	70	2.8	37.2
24	1	74	79.5	161	30.6701	2	2	270	104	46	66	52	16	27	11	65
24	1	74	79.5	161	30.6701	2	2	300	123	53	77	53	15	27	10	68	3	37.3
24	1	74	79.5	161	30.6701	2	2	330	95	43	61	46	15	25	10	63
24	1	74	79.5	161	30.6701	2	2	360	126	52	77	53	15	27	8	68	3.2	37.2
25	1	74	92	164	34.2058	2	0	0	154	66	100	50	22	31	5	86	2.41	35.9
25	1	74	92	164	34.2058	2	0	5	150	68	101	53	25	35	8	88		35.8
25	1	74	92	164	34.2058	2	0	8	155	71	103	52	22	33	13	89	2.43	35.9
25	1	74	92	164	34.2058	2	0	10	150	68	100	52	23	35	9	89		35.9
25	1	74	92	164	34.2058	2	0	15	151	69	101	54	26	36	22	89	2.4	36
25	1	74	92	164	34.2058	2	0	30	167	75	113	55	23	35	4	91	2.28	35.8
25	1	74	92	164	34.2058	2	0	90	81	51	67							36
25	1	74	92	164	34.2058	2	0	197	104	47	67	42	18	26	11	53	2.3	35.6
25	1	74	92	164	34.2058	2	1	0	114	52	73	41	35	39	10	80	3.2	36.6
25	1	74	92	164	34.2058	2	1	15	132	54	79	42	34	38	11	76	3.2
25	1	74	92	164	34.2058	2	1	30	113	47	69	36	28	33	9	74	3.3
25	1	74	92	164	34.2058	2	1	60	96	45	63	32	21	28	12	75	3.2	37.7
25	1	74	92	164	34.2058	2	1	90	97	49	66	36	21	28	12	87
25	1	74	92	164	34.2058	2	1	120	107	52	71	49	27	37	18	90	3.3	37.8
25	1	74	92	164	34.2058	2	1	150	92	48	63	48	26	35	16	94
25	1	74	92	164	34.2058	2	1	180	102	52	69	49	26	35	19	90	3.6	37.8
25	1	74	92	164	34.2058	2	1	210	97	47	65	43	21	30	12	88
25	1	74	92	164	34.2058	2	1	240	101	46	65	42	19	28	11	85	3.8	37.8
25	1	74	92	164	34.2058	2	1	270	113	48	71	42	16	27	10	89
25	1	74	92	164	34.2058	2	1	300	111	48	69	48	20	32	13	94	3.8	37.5
25	1	74	92	164	34.2058	2	1	330	106	47	68	39	16	25	9	87
25	1	74	92	164	34.2058	2	1	360	115	53	75	37	18	26	11	88	3.2	37.6
25	1	74	92	164	34.2058	2	2	0	115	53	75	37	18	26	11	88	3.3	37.6
25	1	74	92	164	34.2058	2	2	15	97	47	65	28	14	20	8	86	3.7
25	1	74	92	164	34.2058	2	2	30	108	50	71	32	15	22	9	85	3.3
25	1	74	92	164	34.2058	2	2	60	107	49	70	32	14	21	8	86	3	37.6
25	1	74	92	164	34.2058	2	2	90	109	50	72	32	14	21	8	85
25	1	74	92	164	34.2058	2	2	120	111	52	73	32	16	23	10	86	3.3	37.4
25	1	74	92	164	34.2058	2	2	150	103	48	68	33	15	22	8	87
25	1	74	92	164	34.2058	2	2	180	111	50	73	33	16	23	8	89	4	37.4
25	1	74	92	164	34.2058	2	2	210	114	51	74	34	14	21	7	88
25	1	74	92	164	34.2058	2	2	240	113	53	75	36	17	24	12	87	3.5	37.4
25	1	74	92	164	34.2058	2	2	270	105	51	71	28	18	23	11	88
25	1	74	92	164	34.2058	2	2	300	104	49	70	33	16	23	11	86	3.3	37.3
25	1	74	92	164	34.2058	2	2	330	111	52	74	38	17	26	12	86
25	1	74	92	164	34.2058	2	2	360	112	52	74	38	18	26	12	83	3.7	37.3
26	1	48	61.3	164	22.7915	1	0	0	122	66	89	12	7	10	9	68	5.9	36.5
26	1	48	61.3	164	22.7915	1	0	5	114	62	85	12	6	9	9	71		36.3
26	1	48	61.3	164	22.7915	1	0	8	110	58	79	13	10	11	11	63	5.91	36.3
26	1	48	61.3	164	22.7915	1	0	10	114	61	82	26	12	18	9	61		36.3
26	1	48	61.3	164	22.7915	1	0	15	109	59	80	25	12	19	9	64	2.24	36.4
26	1	48	61.3	164	22.7915	1	0	30	106	54	74	31	15	22	11	60	2.96	36.2
26	1	48	61.3	164	22.7915	1	0	110	70	64	68							36
26	1	48	61.3	164	22.7915	1	0	200	80	53	62	26	14	20	11	65	1.6	36
26	1	48	61.3	164	22.7915	1	1	0	103	45	65	35	16	23	12	80	2.8	36.7
26	1	48	61.3	164	22.7915	1	1	15	105	50	68	42	21	28	19	79	2.6
26	1	48	61.3	164	22.7915	1	1	30	105	51	69	42	22	29	25	80	2.3
26	1	48	61.3	164	22.7915	1	1	60	100	49	67	40	16	26	18	79	2.3	37
26	1	48	61.3	164	22.7915	1	1	90	100	50	68	35	18	24	15	77
26	1	48	61.3	164	22.7915	1	1	120	107	53	72	43	20	28	16	81	2.4	37.6
26	1	48	61.3	164	22.7915	1	1	150	100	50	68	35	18	24	15	77
26	1	48	61.3	164	22.7915	1	1	180	118	59	78	24	14	19	16	92	2.2	37.6
26	1	48	61.3	164	22.7915	1	1	210	132	63	87	51	22	32	18	91
26	1	48	61.3	164	22.7915	1	1	240	109	58	75	21	16	18	17	96	2.1	37.6
26	1	48	61.3	164	22.7915	1	1	270	107	58	74	21	16	18	18	95
26	1	48	61.3	164	22.7915	1	1	300	113	60	78	40	21	28	18	98	3.5	38.5
26	1	48	61.3	164	22.7915	1	1	330	104	56	73	29	17	22	14	99
26	1	48	61.3	164	22.7915	1	1	360	102	54	71	30	17	23	15	94	4.1	38.6
26	1	48	61.3	164	22.7915	1	2	0	102	54	71	30	17	23	15	94	4.1
26	1	48	61.3	164	22.7915	1	2	15	103	55	71	25	16	20	17	94	4.3
26	1	48	61.3	164	22.7915	1	2	30	106	57	74	22	15	18	15	94	3.5
26	1	48	61.3	164	22.7915	1	2	60	104	55	72	28	19	22	16	94	3.5	38.6
26	1	48	61.3	164	22.7915	1	2	90	104	55	72	28	19	22	16	94
26	1	48	61.3	164	22.7915	1	2	120	107	58	74	31	19	24	18	93	3.3	37.6
26	1	48	61.3	164	22.7915	1	2	150	108	58	75	33	19	25	16	93
26	1	48	61.3	164	22.7915	1	2	180	104	55	72	25	15	20	14	91	3	37.4
26	1	48	61.3	164	22.7915	1	2	210	106	55	73	25	16	20	14	89
26	1	48	61.3	164	22.7915	1	2	240	104	55	73	23	14	18	13	87	3	37.4
26	1	48	61.3	164	22.7915	1	2	270	109	59	78	28	16	21	11	87
26	1	48	61.3	164	22.7915	1	2	300	110	58	76	23	15	18	16	85	2.7	37.5
26	1	48	61.3	164	22.7915	1	2	330	113	61	80	27	18	22	16	87
26	1	48	61.3	164	22.7915	1	2	360	108	57	75	23	14	18	13	86	3	37.5
27	1	83	89	182	26.8687	1	0	0	98	56	72	36	26	30	15	84	1.62	36.7
27	1	83	89	182	26.8687	1	0	5	80	49	60	34	28	30	14	87		36.7
27	1	83	89	182	26.8687	1	0	8	76	47	60	32	25	28	11	87	1.49	36.7
27	1	83	89	182	26.8687	1	0	10	72	41	54	24	18	21	7	82		36.3
27	1	83	89	182	26.8687	1	0	15	70	43	55	30	25	26	9	82	1.68	36.3
27	1	83	89	182	26.8687	1	0	30	66	40	51	27	22	27	11	79	1.72	36.2
27	1	83	89	182	26.8687	1	0	120	94	71	78							36
27	1	83	89	182	26.8687	1	0	230	86	50	66	48	23	33	6	84	2.1	34.6
27	1	83	89	182	26.8687	1	1	0	101	60	76	36	25	30	17	107	3.5	35.5
27	1	83	89	182	26.8687	1	1	15	96	58	72	34	24	29	16	108	3.6
27	1	83	89	182	26.8687	1	1	30	90	57	70	34	24	28	16	109	3.9
27	1	83	89	182	26.8687	1	1	60	83	48	61	32	22	27	14	112	3.8	35.6
27	1	83	89	182	26.8687	1	1	90	88	49	63	33	21	27	12	117
27	1	83	89	182	26.8687	1	1	120	79	44	57	31	20	26	11	117	3.9	36.2
27	1	83	89	182	26.8687	1	1	150	99	54	70	37	24	30	13	119
27	1	83	89	182	26.8687	1	1	180	117	66	85	39	28	33	14	128	3.7	37.2
27	1	83	89	182	26.8687	1	1	210	87	53	67	29	20	25	14	112
27	1	83	89	182	26.8687	1	1	240	89	53	67	29	20	24	13	113	3.7	37.2
27	1	83	89	182	26.8687	1	1	270	89	52	66	29	20	25	13	115
27	1	83	89	182	26.8687	1	1	300	101	59	75	32	21	27	12	116	4.5	37.1
27	1	83	89	182	26.8687	1	1	330	98	58	73	30	20	26	12	116
27	1	83	89	182	26.8687	1	1	360	100	59	75	30	20	25	12	116	3.9	37.2
27	1	83	89	182	26.8687	1	2	0	100	59	75	30	20	25	12	116	3.9	37.2
27	1	83	89	182	26.8687	1	2	15	112	67	84	34	24	30	15	121	3.5
27	1	83	89	182	26.8687	1	2	30	90	55	69	27	19	24	13	108	3
27	1	83	89	182	26.8687	1	2	60	98	58	73	33	23	28	15	110	4	37
27	1	83	89	182	26.8687	1	2	90	102	62	75	35	22	28	15	88
27	1	83	89	182	26.8687	1	2	120	126	80	97	41	25	31	17	88	4.4	36.9
27	1	83	89	182	26.8687	1	2	150	129	78	95	37	24	29	16	88
27	1	83	89	182	26.8687	1	2	180	107	67	81	37	23	28	14	88	3.9	36.8
27	1	83	89	182	26.8687	1	2	210	121	67	85	36	21	27	12	88
27	1	83	89	182	26.8687	1	2	240	92	53	69	33	22	27	14	103	3.2	36.8
27	1	83	89	182	26.8687	1	2	270	93	54	70	36	22	29	14	105
27	1	83	89	182	26.8687	1	2	300	90	53	68	34	22	28	13	105	3.6	36.8
27	1	83	89	182	26.8687	1	2	330	103	61	78	43	28	35	14	108
27	1	83	89	182	26.8687	1	2	360	108	60	79	33	22	27	12	107	2.3	37
28	1	66	103.9	183	31.0251	1	0	0	134	65	91	33	15	21	9	56	1.83	36.6
28	1	66	103.9	183	31.0251	1	0	5	126	66	85	32	14	20	8	51		36.5
28	1	66	103.9	183	31.0251	1	0	8	133	72	94	30	12	19	9	49	2.34	36.5
28	1	66	103.9	183	31.0251	1	0	10	126	65	86	34	17	23	10	53		36.4
28	1	66	103.9	183	31.0251	1	0	15	125	67	88	29	13	20	8	50	1.68	36.4
28	1	66	103.9	183	31.0251	1	0	30	123	66	86	30	15	20	9	49	2.24	35.8
28	1	66	103.9	183	31.0251	1	0	150	86	67	77							36
28	1	66	103.9	183	31.0251	1	0	225	95	51	67	35	11	20	7	48	2.5	35.5
28	1	66	103.9	183	31.0251	1	1	0	121	70	89	44	26	32	17	88	2.2	37.6
28	1	66	103.9	183	31.0251	1	1	15	118	68	87	40	24	29	16	88	2.1
28	1	66	103.9	183	31.0251	1	1	30	119	70	88	41	24	30	16	88	2
28	1	66	103.9	183	31.0251	1	1	60	118	70	88	40	24	30	16	88	2.1	37.6
28	1	66	103.9	183	31.0251	1	1	90	119	69	87	40	24	29	15	89
28	1	66	103.9	183	31.0251	1	1	120	117	68	87	39	24	29	14	88	2.4	37.6
28	1	66	103.9	183	31.0251	1	1	150	112	68	85	38	23	28	14	88
28	1	66	103.9	183	31.0251	1	1	180	107	67	81	37	23	28	14	88	1.8	37.5
28	1	66	103.9	183	31.0251	1	1	210	121	67	85	36	21	27	12	88
28	1	66	103.9	183	31.0251	1	1	240	113	65	82	35	21	27	12	88	2	37.4
28	1	66	103.9	183	31.0251	1	1	270	117	68	85	36	21	27	12	88
28	1	66	103.9	183	31.0251	1	1	300	123	70	90	38	21	28	13	88	2.7	37.5
28	1	66	103.9	183	31.0251	1	1	330	122	70	88	37	20	27	12	88
28	1	66	103.9	183	31.0251	1	1	360	143	83	107	52	27	36	18	89	2.6	37.6
28	1	66	103.9	183	31.0251	1	2	0	143	83	107	52	27	36	18	89	2.6	37.6
28	1	66	103.9	183	31.0251	1	2	15	123	70	89	38	21	28	13	88	3.2
28	1	66	103.9	183	31.0251	1	2	30	122	70	88	37	20	27	12	88	4.4
28	1	66	103.9	183	31.0251	1	2	60	143	83	107	52	27	36	18	89	3.4	37.6
28	1	66	103.9	183	31.0251	1	2	90	133	74	97	39	20	28	13	88
28	1	66	103.9	183	31.0251	1	2	120	128	73	93	36	20	27	13	88	3.4	37.5
28	1	66	103.9	183	31.0251	1	2	150	125	72	93	33	19	25	13	88
28	1	66	103.9	183	31.0251	1	2	180	128	72	93	33	21	26	13	88	4.4	37.4
28	1	66	103.9	183	31.0251	1	2	210	130	74	95	31	19	24	12	88
28	1	66	103.9	183	31.0251	1	2	240	137	72	96	33	19	25	12	88	4.7	37.2
28	1	66	103.9	183	31.0251	1	2	270	127	70	90	35	21	27	13	89
28	1	66	103.9	183	31.0251	1	2	300	139	69	94	31	18	23	10	88	4.5	37.2
28	1	66	103.9	183	31.0251	1	2	330	122	61	81	33	16	23	9	88
28	1	66	103.9	183	31.0251	1	2	360	134	68	91					90	3.5	37.2
29	1	63	91.8	184	27.1148	1	0	0	148	77	96	39	28	35	18	86	2.38	36.8
29	1	63	91.8	184	27.1148	1	0	5	160	83	104	41	26	34	16	86		36.7
29	1	63	91.8	184	27.1148	1	0	8	152	82	101	46	33	39	16	84	2.52	36.6
29	1	63	91.8	184	27.1148	1	0	10	154	76	98	40	25	32	15	83		36.9
29	1	63	91.8	184	27.1148	1	0	15	168	83	107	38	23	30	12	81	2.64	36.5
29	1	63	91.8	184	27.1148	1	0	30	158	77	99	34	21	29	10	88	3.54	36.2
29	1	63	91.8	184	27.1148	1	0	290	75	62	65							36
29	1	63	91.8	184	27.1148	1	0	390	84	51	60	19	14	16	10	79	2.8	36
29	1	63	91.8	184	27.1148	1	1	0	106	60	74	43	22	30	15	78	2.3	37.5
29	1	63	91.8	184	27.1148	1	1	15	106	59	75	43	23	31	16	75	2.4
29	1	63	91.8	184	27.1148	1	1	30	101	57	71	44	23	31	16	75	2.45
29	1	63	91.8	184	27.1148	1	1	60	96	55	68	37	20	26	13	74	2.7	37.9
29	1	63	91.8	184	27.1148	1	1	90	94	53	67	41	20	28	15	73
29	1	63	91.8	184	27.1148	1	1	120	100	57	71	45	23	31	16	68	2.1	38
29	1	63	91.8	184	27.1148	1	1	150	106	64	79	41	24	31	18	73
29	1	63	91.8	184	27.1148	1	1	180	100	61	74	44	24	31	18	72	2.2	38.1
29	1	63	91.8	184	27.1148	1	1	210	104	63	77	50	26	35	19	75
29	1	63	91.8	184	27.1148	1	1	240	104	63	77	46	24	33	18	76	2.1	38
29	1	63	91.8	184	27.1148	1	1	270	100	61	74	43	25	32	18	78
29	1	63	91.8	184	27.1148	1	1	300	91	54	66	35	17	25	12	70	2	37.9
29	1	63	91.8	184	27.1148	1	1	330	95	57	69	39	21	28	17	70
29	1	63	91.8	184	27.1148	1	1	360	92	56	67	36	19	26	15	67	1.99	37.9
29	1	63	91.8	184	27.1148	1	2	0	92	56	67	36	19	26	15	67	1.99	37.9
29	1	63	91.8	184	27.1148	1	2	15	91	52	66	32	18	22	14	64	2.39
29	1	63	91.8	184	27.1148	1	2	30	96	55	69	34	20	25	15	63	2.3
29	1	63	91.8	184	27.1148	1	2	60	95	54	68	35	21	25	13	64	2.4	37.9
29	1	63	91.8	184	27.1148	1	2	90	99	56	71	38	21	27	16	65
29	1	63	91.8	184	27.1148	1	2	120	93	48	63	28	16	20	9	68	2.3	37.6
29	1	63	91.8	184	27.1148	1	2	150	94	52	67	28	16	19	10	64
29	1	63	91.8	184	27.1148	1	2	180	96	54	69	31	19	23	12	65	2.4	37.6
29	1	63	91.8	184	27.1148	1	2	210	103	57	74	37	24	27	16	67
29	1	63	91.8	184	27.1148	1	2	240	122	64	84	45	20	29	17	73	2.4	37.9
29	1	63	91.8	184	27.1148	1	2	270	125	76	92	40	18	26	15	73
29	1	63	91.8	184	27.1148	1	2	300	127	77	94	40	18	27	15	75	2.3	37.6
29	1	63	91.8	184	27.1148	1	2	330	139	82	102	43	22	30	19	73
29	1	63	91.8	184	27.1148	1	2	360	126	74	92	38	15	24	13	73	2.2	37.6
30	1	51	91.8	184	27.1148	2	0	0	131	60	85	27	10	17	2	61	2.51	36
30	1	51	91.8	184	27.1148	2	0	5	138	63	90	25	7	16	3	57		35.9
30	1	51	91.8	184	27.1148	2	0	8	136	64	95	25	7	16	2	60	2.52	36
30	1	51	91.8	184	27.1148	2	0	10	142	62	89	30	10	18	2	59		35.9
30	1	51	91.8	184	27.1148	2	0	15	144	64	92	30	11	18	3	57	2.7	35.9
30	1	51	91.8	184	27.1148	2	0	30	144	62	88	29	9	18	2	55	3.94	36
30	1	51	91.8	184	27.1148	2	0	85	65	43	55							36
30	1	51	91.8	184	27.1148	2	0	215	88	53	65	31	16	21	13	52	3.1	36
30	1	51	91.8	184	27.1148	2	1	0	88	53	65	31	9	19	12	105	2	37.5
30	1	51	91.8	184	27.1148	2	1	15	98	61	73	35	8	20	13	103	1.9
30	1	51	91.8	184	27.1148	2	1	30	93	55	69	33	8	19	12	103	1.5
30	1	51	91.8	184	27.1148	2	1	60	88	57	67	38	21	27	19	91	2.2	38
30	1	51	91.8	184	27.1148	2	1	90	88	59	67	34	9	20	16	93
30	1	51	91.8	184	27.1148	2	1	120	88	59	68	34	8	20	15	90	2.6	37.7
30	1	51	91.8	184	27.1148	2	1	150	90	61	69	33	21	25	15	87
30	1	51	91.8	184	27.1148	2	1	180	95	63	7	37	22	27	14	93	2.7	37
30	1	51	91.8	184	27.1148	2	1	210	91	60	70	31	13	20	11	90
30	1	51	91.8	184	27.1148	2	1	240	107	70	82	36	20	25	17	89	3.9	37
30	1	51	91.8	184	27.1148	2	1	270	99	65	75	33	10	22	16	89
30	1	51	91.8	184	27.1148	2	1	300	100	66	75	29	16	20	15	87	2.2	37.4
30	1	51	91.8	184	27.1148	2	1	330	100	64	76	25	17	18	13	87
30	1	51	91.8	184	27.1148	2	1	360	108	65	79	25	15	19	14	88	2.2	37.2
30	1	51	91.8	184	27.1148	2	2	0	108	65	79	25	15	19	14	88	2.2	37.2
30	1	51	91.8	184	27.1148	2	2	15	99	62	74	25	14	18	13	84	3.2
30	1	51	91.8	184	27.1148	2	2	30	96	62	73	25	15	18	13	82	3.2
30	1	51	91.8	184	27.1148	2	2	60	100	64	76	26	15	18	14	80	2.8	37
30	1	51	91.8	184	27.1148	2	2	90	101	65	76	27	16	19	14	79
30	1	51	91.8	184	27.1148	2	2	120	102	65	77	27	16	19	14	78	2.4	37
30	1	51	91.8	184	27.1148	2	2	150	108	69	82	26	16	19	15	79
30	1	51	91.8	184	27.1148	2	2	180	107	68	81	27	15	18	14	78	3.1	37.2
30	1	51	91.8	184	27.1148	2	2	210	110	69	83	26	16	18	13	79
30	1	51	91.8	184	27.1148	2	2	240	113	69	84	27	17	19	14	79	2.9	37.2
30	1	51	91.8	184	27.1148	2	2	270	112	69	83	27	15	18	13	78
30	1	51	91.8	184	27.1148	2	2	300	114	70	85	24	14	18	14	77	2.3	37.1
30	1	51	91.8	184	27.1148	2	2	330	116	70	84	25	15	18	14	77
30	1	51	91.8	184	27.1148	2	2	360	117	72	87	25	15	18	14	76	2.4	37.3
31	1	62	60	166	21.7738	1	0	0	148	72	104	17	22	11	16	58	3.8	36.5
31	1	62	60	166	21.7738	1	0	5	126	62	85	25	12	17	7	57		36.2
31	1	62	60	166	21.7738	1	0	8	137	67	93	27	11	19	6	73	3.15	36.2
31	1	62	60	166	21.7738	1	0	10	121	61	82	29	14	20	9	59		36.2
31	1	62	60	166	21.7738	1	0	15	108	54	73	27	12	18	5	61	2.78	36
31	1	62	60	166	21.7738	1	0	30	99	52	71	23	31	16	5	62	3.22	35.9
31	1	62	60	166	21.7738	1	0	130	61	55	58							36
31	1	62	60	166	21.7738	1	0	220	89	57	69	25	14	18	12	56	1.6	35.8
31	1	62	60	166	21.7738	1	1	0	95	62	75	25	12	18	9	84	3.2	38.5
31	1	62	60	166	21.7738	1	1	15	97	63	76	28	13	19	9	84	2.7
31	1	62	60	166	21.7738	1	1	30	87	57	68	30	14	21	9	84	3
31	1	62	60	166	21.7738	1	1	60	97	56	71	34	13	22	8	84	3.1	38.4
31	1	62	60	166	21.7738	1	1	90	117	61	82	35	18	24	15	72
31	1	62	60	166	21.7738	1	1	120	104	70	83	38	16	26	12	78	3.8	37.9
31	1	62	60	166	21.7738	1	1	150	94	50	67	37	16	25	11	77
31	1	62	60	166	21.7738	1	1	180	116	55	77	37	12	23	8	80	3	38
31	1	62	60	166	21.7738	1	1	210	95	48	66	32	11	21	8	76
31	1	62	60	166	21.7738	1	1	240	104	53	72	33	13	22	10	76	2.9	37.6
31	1	62	60	166	21.7738	1	1	270	107	54	74	35	15	23	12	75
31	1	62	60	166	21.7738	1	1	300	102	51	70	32	14	21	11	74	2.9	37.5
31	1	62	60	166	21.7738	1	1	330	104	53	73	36	15	23	11	71
31	1	62	60	166	21.7738	1	1	360	103	53	73	36	15	23	11	74	2.7	37.4
31	1	62	60	166	21.7738	1	2	0	103	53	73	36	15	23	11	74	2.7	37.4
31	1	62	60	166	21.7738	1	2	15	107	55	75	36	15	23	11	74	2.9
31	1	62	60	166	21.7738	1	2	30	117	59	82	37	16	24	12	73	2.7
31	1	62	60	166	21.7738	1	2	60	117	59	82	35	14	23	10	72	3.3	37.2
31	1	62	60	166	21.7738	1	2	90	137	69	95	41	17	26	14	74
31	1	62	60	166	21.7738	1	2	120	129	61	87	34	14	22	9	72	3.2	37.3
31	1	62	60	166	21.7738	1	2	150	160	74	107	36	15	25	14	77
31	1	62	60	166	21.7738	1	2	180	152	72	102	35	16	24	13	77	2.7	37.4
31	1	62	60	166	21.7738	1	2	210	140	101	116	32	14	22	12	76
31	1	62	60	166	21.7738	1	2	240	147	73	101	32	13	22	11	76	3.3	37.4
31	1	62	60	166	21.7738	1	2	270	138	66	95	34	13	22	11	75
31	1	62	60	166	21.7738	1	2	300	140	67	95	34	12	22	11	75	2.8	37
31	1	62	60	166	21.7738	1	2	330	144	77	103	34	13	22	11	75
31	1	62	60	166	21.7738	1	2	360	153	74	104	39	16	25	13	76	3.1	36.9
32	1	69	70	173	23.3887	2	0	0	113	48	71	25	12	18	3	66	3.21	36.2
32	1	69	70	173	23.3887	2	0	5	114	41	66	24	10	16	3	64		36.2
32	1	69	70	173	23.3887	2	0	8	114	41	69	29	12	20	4	67	2.58	36.1
32	1	69	70	173	23.3887	2	0	10	115	41	67	35	12	18	3	66		36.2
32	1	69	70	173	23.3887	2	0	15	120	43	71	26	11	19	3	65	2.63	36.2
32	1	69	70	173	23.3887	2	0	30	116	40	65	22	9	15	3	65	2.64	36.2
32	1	69	70	173	23.3887	2	0	135	60	57	56							36
32	1	69	70	173	23.3887	2	0	225	85	47	59	25	10	15	5	76	1.9	34.7
32	1	69	70	173	23.3887	2	1	0	142	47	71	26	12	17	5	78	3.2	36.5
32	1	69	70	173	23.3887	2	1	15	103	34	52	24	9	15	5	80	3.4
32	1	69	70	173	23.3887	2	1	30	128	41	62	25	9	15	5	76	3.6
32	1	69	70	173	23.3887	2	1	60	111	34	53	24	9	14	5	79	3.8	36.6
32	1	69	70	173	23.3887	2	1	90	99	33	49	22	8	13	4	79
32	1	69	70	173	23.3887	2	1	120	94	36	51	26	11	17	7	80	4	36.8
32	1	69	70	173	23.3887	2	1	150	94	36	51	31	12	19	8	77
32	1	69	70	173	23.3887	2	1	180	92	36	51	30	12	19	9	79	3.8	36.9
32	1	69	70	173	23.3887	2	1	210	94	36	51	31	12	19	8	77
32	1	69	70	173	23.3887	2	1	240	94	38	53	33	16	22	10	77	4.2	36.8
32	1	69	70	173	23.3887	2	1	270	99	40	56	33	16	22	11	78
32	1	69	70	173	23.3887	2	1	300	92	38	53	36	16	23	11	78	4.7	36.8
32	1	69	70	173	23.3887	2	1	330	97	38	55	33	15	21	10	83
32	1	69	70	173	23.3887	2	1	360	100	38	56	32	14	20	10	78	4.7	37
32	1	69	70	173	23.3887	2	2	0	100	38	56	32	14	20	10	78	4.7	37
32	1	69	70	173	23.3887	2	2	15	90	36	51	29	13	19	8	78	3.9
32	1	69	70	173	23.3887	2	2	30	95	36	52	31	13	20	9	77	4.1
32	1	69	70	173	23.3887	2	2	60	98	37	54	30	13	19	9	77	4	37
32	1	69	70	173	23.3887	2	2	90	110	40	58	30	13	19	9	79
32	1	69	70	173	23.3887	2	2	120	105	38	56	30	12	18	8	74	3.5	37
32	1	69	70	173	23.3887	2	2	150	107	38	57	28	12	18	8	74
32	1	69	70	173	23.3887	2	2	180	130	45	67	31	13	20	10	79	3.3	36.8
32	1	69	70	173	23.3887	2	2	210	114	43	63	28	12	18	9	76
32	1	69	70	173	23.3887	2	2	240	105	39	57	27	11	17	8	76	3.4	36.6
32	1	69	70	173	23.3887	2	2	270	95	37	53	26	11	16	8	74
32	1	69	70	173	23.3887	2	2	300	107	38	57	27	11	17	8	72	3.5	36.6
32	1	69	70	173	23.3887	2	2	330	111	40	59	29	11	17	9	72
32	1	69	70	173	23.3887	2	2	360	111	40	59	30	14	20	12	69	3.3	36.4
33	2	72	95	163	35.756	1	0	0	125	79	88	32	17	23	11	79	1.93	36.5
33	2	72	95	163	35.756	1	0	5	149	74	93	33	19	24	8	78		36.4
33	2	72	95	163	35.756	1	0	8	122	66	88	31	20	24	15	76	1.97	36.3
33	2	72	95	163	35.756	1	0	10	138	68	88	30	20	24	15	74		36.2
33	2	72	95	163	35.756	1	0	15	155	69	87	28	19	24	15	72	2.07	36
33	2	72	95	163	35.756	1	0	30	117	65	85	31	20	25	15	66	1.46	36
33	2	72	95	163	35.756	1	0	120	39	36	37							36
33	2	72	95	163	35.756	1	0	165	117	69	86	27	15	20	8	74	1.8	35.2
33	2	72	95	163	35.756	1	1	0	99	63	73	35	13	22	11	92	2.1	36.9
33	2	72	95	163	35.756	1	1	15	102	56	73	31	16	23	13	93	2
33	2	72	95	163	35.756	1	1	30	135	69	96	32	13	18	11	90	2.2
33	2	72	95	163	35.756	1	1	60	101	58	74	23	14	19	12	90	2.8	37.4
33	2	72	95	163	35.756	1	1	90	101	54	73	25	15	20	15	86
33	2	72	95	163	35.756	1	1	120	88	53	67	29	17	22	17	88	2.1	37.2
33	2	72	95	163	35.756	1	1	150	101	54	72	28	14	20	14	86
33	2	72	95	163	35.756	1	1	180	93	53	69	26	13	19	13	87	2.5	37.1
33	2	72	95	163	35.756	1	1	210	108	59	78	27	13	19	12	87
33	2	72	95	163	35.756	1	1	240	108	59	78	27	13	19	12	87	2.3	37.4
33	2	72	95	163	35.756	1	1	270	102	57	74	28	13	19	12	87
33	2	72	95	163	35.756	1	1	300	128	69	91	34	16	24	17	92	2.2	36.8
33	2	72	95	163	35.756	1	1	330	126	69	90	29	13	20	14	95
33	2	72	95	163	35.756	1	1	360	102	59	75	31	15	21	15	92	2.2	37
33	2	72	95	163	35.756	1	2	0	102	59	75	31	15	21	15	92	2.2	37
33	2	72	95	163	35.756	1	2	15	104	59	76	31	14	20	14	90	1.9
33	2	72	95	163	35.756	1	2	30	107	59	77	33	15	22	15	89	2.1
33	2	72	95	163	35.756	1	2	60	94	56	70	31	14	21	15	88	2.5	37.4
33	2	72	95	163	35.756	1	2	90	127	68	89	36	22	27	19	97
33	2	72	95	163	35.756	1	2	120	100	55	72	27	14	19	11	89	2.2	37.5
33	2	72	95	163	35.756	1	2	150	98	60	75	31	16	20	14	88
33	2	72	95	163	35.756	1	2	180	102	51	70	31	14	21	10	83	2.4	37.5
33	2	72	95	163	35.756	1	2	210	102	51	70	30	14	20	10	84
33	2	72	95	163	35.756	1	2	240	103	51	70	30	12	19	10	86	2.2	37.5
33	2	72	95	163	35.756	1	2	270	92	54	72	28	15	20	11	98
33	2	72	95	163	35.756	1	2	300	118	62	82	38	18	25	15	91	2.4	37.5
33	2	72	95	163	35.756	1	2	330	100	56	72	38	16	25	15	89
33	2	72	95	163	35.756	1	2	360	100	55	71	37	18	25	16	86	2.4	37.5
34	1	46	76	185	22.206	1	0	0	129	68	91	24	13	17	6	56	2.87	36.4
34	1	46	76	185	22.206	1	0	5	105	54	73	23	15	18	7	60		36.3
34	1	46	76	185	22.206	1	0	8	95	51	68	22	11	15	5	53	3.19	36.2
34	1	46	76	185	22.206	1	0	10	95	50	67	24	11	16	5	52		36.1
34	1	46	76	185	22.206	1	0	15	93	48	66	23	11	16	2	57	2.4	36.1
34	1	46	76	185	22.206	1	0	30	94	49	67	24	11	16	2	65	3.07	36
34	1	46	76	185	22.206	1	0	115	83	52	64							36
34	1	46	76	185	22.206	1	0	263	78	52	64	22	13	18	10	56	2	36
34	1	46	76	185	22.206	1	1	0	92	57	69	30	13	19	3	92	2.6	36.5
34	1	46	76	185	22.206	1	1	15	97	54	69	30	15	19	4	87	2.7
34	1	46	76	185	22.206	1	1	30	100	55	70	33	15	21	5	86	2.4
34	1	46	76	185	22.206	1	1	60	102	54	70	26	12	17	3	81	2.6	36.5
34	1	46	76	185	22.206	1	1	90	107	54	71	31	13	20	4	76
34	1	46	76	185	22.206	1	1	120	107	56	72	31	14	21	2	75	2.4	36.7
34	1	46	76	185	22.206	1	1	150	89	48	61	35	16	23	3	75
34	1	46	76	185	22.206	1	1	180	122	66	84	47	24	33	11	80	3	36.7
34	1	46	76	185	22.206	1	1	210	108	58	74	45	22	31	13	81
34	1	46	76	185	22.206	1	1	240	101	55	69	43	21	30	10	78	3.3	36.7
34	1	46	76	185	22.206	1	1	270	103	56	70	44	22	30	10	78
34	1	46	76	185	22.206	1	1	300	131	70	91	43	18	28	12	88	3.3	36.7
34	1	46	76	185	22.206	1	1	330	112	64	81	33	18	24	13	80
34	1	46	76	185	22.206	1	1	360	106	59	77	31	13	20	8	78	2.7	36.5
34	1	46	76	185	22.206	1	2	0	106	59	77	31	13	20	8	78	2.33	36.5
34	1	46	76	185	22.206	1	2	15	99	58	74	40	18	26	13	74	2.7
34	1	46	76	185	22.206	1	2	30	99	57	73	40	17	26	12	74	2.7
34	1	46	76	185	22.206	1	2	60	114	60	80	36	16	25	9	76	2.7	36.1
34	1	46	76	185	22.206	1	2	90	109	59	78	41	18	27	11	75
34	1	46	76	185	22.206	1	2	120	108	58	76	43	18	27	11	71	2.5	36.1
34	1	46	76	185	22.206	1	2	150	112	60	79	42	18	27	11	73
34	1	46	76	185	22.206	1	2	180	106	60	78	51	23	33	17	76	3.1	36.1
34	1	46	76	185	22.206	1	2	210	108	61	79	53	23	34	19	76
34	1	46	76	185	22.206	1	2	240	123	74	92	55	30	40	25	73	2.4	36.1
34	1	46	76	185	22.206	1	2	270	109	60	80	40	18	28	10	75
34	1	46	76	185	22.206	1	2	300	97	59	75	32	12	19	9	69	2.8	36.1
34	1	46	76	185	22.206	1	2	330	110	60	73	30	12	24	10	71
34	1	46	76	185	22.206	1	2	360	93	55	70	45	21	30	13	73	2.5	36.1
35	1	87	57.4	165	21.0836	1	0	0	96	51	65	29	16	22	5	78	1.67	36.2
35	1	87	57.4	165	21.0836	1	0	5	76	38	50	26	13	20	4	73		36.1
35	1	87	57.4	165	21.0836	1	0	8	80	41	53	34	19	25	7	82	1.8	36
35	1	87	57.4	165	21.0836	1	0	10	85	44	58	38	18	28	7	82		35.9
35	1	87	57.4	165	21.0836	1	0	15	82	44	58	41	20	30	6	89	1.85	35.9
35	1	87	57.4	165	21.0836	1	0	30	85	45	58	48	25	35	9	92	2.08	35.8
35	1	87	57.4	165	21.0836	1	0	110	99	94	97							36
35	1	87	57.4	165	21.0836	1	0	210	94	64	74	38	20	31	10	111	1.1	34.6
35	1	87	57.4	165	21.0836	1	1	0	88	48	62	43	20	29	22	88	2.4	36
35	1	87	57.4	165	21.0836	1	1	15	109	54	72	38	18	26	33	88	2.1
35	1	87	57.4	165	21.0836	1	1	30	94	43	61	46	20	30	41	96	2.8
35	1	87	57.4	165	21.0836	1	1	60	102	53	69	32	16	22	22	89	2	37.1
35	1	87	57.4	165	21.0836	1	1	90	96	51	65	33	18	24	14	88
35	1	87	57.4	165	21.0836	1	1	120	105	54	71	41	21	30	23	88	2.8	37.1
35	1	87	57.4	165	21.0836	1	1	150	106	56	73	37	20	27	21	88
35	1	87	57.4	165	21.0836	1	1	180	92	56	68	41	25	32	16	88	2.5	37.2
35	1	87	57.4	165	21.0836	1	1	210	96	58	71	40	24	31	15	88
35	1	87	57.4	165	21.0836	1	1	240	96	58	71	43	25	32	16	88	2	37.3
35	1	87	57.4	165	21.0836	1	1	270	87	55	67	41	25	31	19	88
35	1	87	57.4	165	21.0836	1	1	300	103	61	76	42	25	32	21	88	2.2	37.5
35	1	87	57.4	165	21.0836	1	1	330	112	67	83	40	25	32	22	88
35	1	87	57.4	165	21.0836	1	1	360	105	63	78	39	24	31	16	88	2.7	37.2
35	1	87	57.4	165	21.0836	1	2	0	105	63	78	39	24	31	16	88	2.7	37.2
35	1	87	57.4	165	21.0836	1	2	15	102	58	74	34	21	27	16	88	2.4
35	1	87	57.4	165	21.0836	1	2	30	104	60	76	33	21	26	17	88	2.7
35	1	87	57.4	165	21.0836	1	2	60	115	64	83	36	22	28	17	88	2.3	37
35	1	87	57.4	165	21.0836	1	2	90	90	52	67	28	16	21	13	88
35	1	87	57.4	165	21.0836	1	2	120	103	56	73	34	16	24	15	88	2.9	36.9
35	1	87	57.4	165	21.0836	1	2	150	107	56	74	34	17	24	16	88
35	1	87	57.4	165	21.0836	1	2	180	104	55	72	34	17	24	17	88	2.7	36.8
35	1	87	57.4	165	21.0836	1	2	210	106	53	72	30	14	21	15	88
35	1	87	57.4	165	21.0836	1	2	240	129	63	86	37	16	26	16	88	2.3	36.5
35	1	87	57.4	165	21.0836	1	2	270	124	59	81	34	15	24	16	88
35	1	87	57.4	165	21.0836	1	2	300	128	59	84	34	14	23	16	88	2.7	36.8
35	1	87	57.4	165	21.0836	1	2	330	117	56	77	31	13	21	16	88
35	1	87	57.4	165	21.0836	1	2	360	115	52	73	26	11	18	15	88	2.6	36.8
36	1	45	103.9	189	29.0865	2	0	0	130	66	87	25	12	18	7	62	3.53	36.4
36	1	45	103.9	189	29.0865	2	0	5	113	63	78	24	12	17	7	60		36.2
36	1	45	103.9	189	29.0865	2	0	8	114	63	78	23	11	16	7	55	3.03	36.4
36	1	45	103.9	189	29.0865	2	0	10	109	61	78	22	13	17	6	56		36
36	1	45	103.9	189	29.0865	2	0	15	106	59	75	23	14	18	7	61	3.2	36
36	1	45	103.9	189	29.0865	2	0	30	110	63	79	22	12	16	6	52	3.25	36
36	1	45	103.9	189	29.0865	2	0	190	100	44	60							36
36	1	45	103.9	189	29.0865	2	0	315	94	43	63	27	9	16	6	47	2.6	35.6
36	1	45	103.9	189	29.0865	2	1	0	94	55	68	30	17	22	8	98	2	38
36	1	45	103.9	189	29.0865	2	1	15	90	51	64	28	16	21	8	95	1.9
36	1	45	103.9	189	29.0865	2	1	30	86	50	62	30	17	21	8	95	2.9
36	1	45	103.9	189	29.0865	2	1	60	91	48	63	30	15	21	7	90	2.8	37.9
36	1	45	103.9	189	29.0865	2	1	90	91	48	61	41	20	27	12	80
36	1	45	103.9	189	29.0865	2	1	120	92	48	62	39	18	26	11	90	3	37.2
36	1	45	103.9	189	29.0865	2	1	150	96	50	65	40	17	25	12	90
36	1	45	103.9	189	29.0865	2	1	180	90	51	63	35	15	22	7	90	3.5	37.9
36	1	45	103.9	189	29.0865	2	1	210	89	50	62	36	15	22	7	89
36	1	45	103.9	189	29.0865	2	1	240	88	49	62	36	12	22	7	92	3.3	37.9
36	1	45	103.9	189	29.0865	2	1	270	87	50	62	33	14	21	11	90
36	1	45	103.9	189	29.0865	2	1	300	93	53	67	33	17	24	12	91	5.4	38.4
36	1	45	103.9	189	29.0865	2	1	330	99	55	69	37	19	26	10	91
36	1	45	103.9	189	29.0865	2	1	360	98	53	67	36	17	24	11	86	4.3	38.6
36	1	45	103.9	189	29.0865	2	2	0	98	53	67	36	17	24	11	86	4.3	38.6
36	1	45	103.9	189	29.0865	2	2	15	96	50	65	38	17	25	11	85	3.4
36	1	45	103.9	189	29.0865	2	2	30	100	54	68	38	19	26	11	85	4.1
36	1	45	103.9	189	29.0865	2	2	60	105	59	74	40	21	29	17	86	3.8	38.6
36	1	45	103.9	189	29.0865	2	2	90	97	53	67	37	17	25	12	84
36	1	45	103.9	189	29.0865	2	2	120	96	53	67	37	18	25	12	84	3.9	38.5
36	1	45	103.9	189	29.0865	2	2	150	105	58	73	42	19	27	13	88
36	1	45	103.9	189	29.0865	2	2	180	99	53	68	37	17	25	12	82	4.1	38.5
36	1	45	103.9	189	29.0865	2	2	210	97	53	68	38	18	25	13	84
36	1	45	103.9	189	29.0865	2	2	240	96	54	68	37	17	25	13	84	3.4	38
36	1	45	103.9	189	29.0865	2	2	270	95	53	67	40	19	27	14	82
36	1	45	103.9	189	29.0865	2	2	300	96	52	67	36	17	24	12	83		38
36	1	45	103.9	189	29.0865	2	2	330	96	48	63					83
36	1	45	103.9	189	29.0865	2	2	360	104	54	69					83		37.9
37	1	75	105	173	35.083	1	0	0	133	73	93	25	16	20	10	68	2.5	36
37	1	75	105	173	35.083	1	0	5	128	71	27	16	21	21	8	70		35.9
37	1	75	105	173	35.083	1	0	8	126	71	93	26	17	21	10	69	3.11	35.8
37	1	75	105	173	35.083	1	0	10	129	70	92	29	13	19	10	67		35.9
37	1	75	105	173	35.083	1	0	15	125	71	93	32	25	27	16	77	2.69	35.8
37	1	75	105	173	35.083	1	0	30	116	65	80	33	25	21	15	74	2.11	35.8
37	1	75	105	173	35.083	1	0	91	75	62	65							36
37	1	75	105	173	35.083	1	0	244	109	60	78	28	23	24	16	70	2.66	35.7
37	1	75	105	173	35.083	1	1	0	120	54	76	66	21	40	16	90	2.2	36
37	1	75	105	173	35.083	1	1	15	110	49	68	58	24	37	14	90	1.8
37	1	75	105	173	35.083	1	1	30	106	48	66	56	23	36	14	90	2.3
37	1	75	105	173	35.083	1	1	60	98	44	60	55	22	35	14	90	2.2	35.5
37	1	75	105	173	35.083	1	1	90	106	47	65	60	23	37	14	90
37	1	75	105	173	35.083	1	1	120	96	40	56	59	23	36	15	98	2.3	35.5
37	1	75	105	173	35.083	1	1	150	115	44	65	67	26	41	17	98
37	1	75	105	173	35.083	1	1	180	133	53	78	75	32	47	25	100	2.2	36
37	1	75	105	173	35.083	1	1	210	100	45	62	66	27	41	20	90
37	1	75	105	173	35.083	1	1	240	104	46	64	74	30	46	23	90	2.2	36
37	1	75	105	173	35.083	1	1	270	119	47	69	76	31	47	23	96
37	1	75	105	173	35.083	1	1	300	104	41	60	66	22	38	16	90	2.8	36.2
37	1	75	105	173	35.083	1	1	330	101	41	60	62	22	36	15	98
37	1	75	105	173	35.083	1	1	360	123	47	71	65	23	38	16	107	2.3	36.4
37	1	75	105	173	35.083	1	2	0	123	47	71	65	23	38	16	107	2.3	36.4
37	1	75	105	173	35.083	1	2	15	114	46	67	61	22	36	14	98	2.6
37	1	75	105	173	35.083	1	2	30	106	45	64	60	22	35	48	90	2.7
37	1	75	105	173	35.083	1	2	60	135	55	81	63	24	38	16	90	2.3	36.8
37	1	75	105	173	35.083	1	2	90	114	48	70	55	22	34	14	90
37	1	75	105	173	35.083	1	2	120	103	44	63	55	22	33	13	90	2.3	37.2
37	1	75	105	173	35.083	1	2	150	112	46	67	59	21	34	14	90
37	1	75	105	173	35.083	1	2	180	110	49	68	55	24	35	16	90	2.2	37.6
37	1	75	105	173	35.083	1	2	210	99	45	61	53	24	34	16	90
37	1	75	105	173	35.083	1	2	240	104	46	64	53	23	34	15	90	2.1	37.6
37	1	75	105	173	35.083	1	2	270	114	49	70	53	23	34	16	90
37	1	75	105	173	35.083	1	2	300	113	48	69	58	23	35	16	90	2.9	37.6
37	1	75	105	173	35.083	1	2	330	124	54	77	63	28	40	20	90
37	1	75	105	173	35.083	1	2	360	122	50	73	60	24	36	17	90	2.9	37.7
38	1	68	105	184	31.0137	2	0	0	131	60	87	25	12	17.5	4	64	2.38	36
38	1	68	105	184	31.0137	2	0	5	127	59	78	25	9	16	4	60		35.9
38	1	68	105	184	31.0137	2	0	8	130	60	80	27	11.5	17	4	60	2.35	36
38	1	68	105	184	31.0137	2	0	10	134	59	83	30	12	18	4	61		35.9
38	1	68	105	184	31.0137	2	0	15	130	57	81	28	11	18	4.5	61	2.49	35.95
38	1	68	105	184	31.0137	2	0	30	132	5	83	28	12	17	4	60	2.41	35.9
38	1	68	105	184	31.0137	2	0	140	68	54	61							36
38	1	68	105	184	31.0137	2	0	260	87	47	62	29	13.5	19	7.5	61	2.19	35.6
38	1	68	105	184	31.0137	2	1	0	139	115	123	31	13	21	9	86	2.33554	36.2
38	1	68	105	184	31.0137	2	1	15	124	64	84	34	17	25	12	85	2.5
38	1	68	105	184	31.0137	2	1	30	135	68	91	39	18	27	11	83	2.5
38	1	68	105	184	31.0137	2	1	60	169	81	111	43	18	28	10	94	3	36.2
38	1	68	105	184	31.0137	2	1	90	136	65	87	48	19	30	8	91
38	1	68	105	184	31.0137	2	1	120	117	59	77	36	15	23	8	92	2.8	37.2
38	1	68	105	184	31.0137	2	1	150	138	63	87	35	13	22	6	100
38	1	68	105	184	31.0137	2	1	180	114	57	75	33	16	23	9	98	2.8	38.1
38	1	68	105	184	31.0137	2	1	210	127	65	84	26	15	20	7	100
38	1	68	105	184	31.0137	2	1	240	108	60	76	29	16	21	8	97	2.9	38
38	1	68	105	184	31.0137	2	1	270	123	66	85	35	18	25	10	97
38	1	68	105	184	31.0137	2	1	300	127	66	87	31	17	22	10	95	3.4	37.6
38	1	68	105	184	31.0137	2	1	330	114	65	83	36	21	28	15	100
38	1	68	105	184	31.0137	2	1	360	106	62	77	39	19	27	15	95	3.9	37.6
38	1	68	105	184	31.0137	2	2	0	106	62	77	39	19	27	15	95	3.9	37.6
38	1	68	105	184	31.0137	2	2	15	108	55	73	26	9	16	5	95	3.5
38	1	68	105	184	31.0137	2	2	30	112	60	77	33	15	22	9	96	3.4
38	1	68	105	184	31.0137	2	2	60	122	63	82	36	15	23	9	97	3.1	37.6
38	1	68	105	184	31.0137	2	2	90	101	63	76	38	20	27	13	97
38	1	68	105	184	31.0137	2	2	120	117	67	84	35	20	26	13	96	3.3	37.6
38	1	68	105	184	31.0137	2	2	150	121	70	84	33	19	25	12	97
38	1	68	105	184	31.0137	2	2	180	125	69	84	33	13	20	6	95	2.3	37.6
38	1	68	105	184	31.0137	2	2	210	119	78	83	40	17	25	13	94
38	1	68	105	184	31.0137	2	2	240	111	58	77	36	15	23	9	95	4	37.6
38	1	68	105	184	31.0137	2	2	270	115	72	85	28	14	19	8	93
38	1	68	105	184	31.0137	2	2	300	114	70	83	34	18	24	12	94	3.4	37.6
38	1	68	105	184	31.0137	2	2	330	121	71	81	43	20	27	13	95
38	1	68	105	184	31.0137	2	2	360	118	67	84	38	17	24	12	95	3.4	37.5
39	1	79	86.8	180	26.7901	2	0	0	139	60	88	20	6	11	3	65	6.4	36.3
39	1	79	86.8	180	26.7901	2	0	5	137	59	84	21	6	12	3	66		36.3
39	1	79	86.8	180	26.7901	2	0	8	142	61	88	22	6	12	3	63	3.19	36.3
39	1	79	86.8	180	26.7901	2	0	10	138	59	88	21	6	12	3	66		36.3
39	1	79	86.8	180	26.7901	2	0	15	140	60	88	23	7	13	3	66	3.14	36.3
39	1	79	86.8	180	26.7901	2	0	30	138	60	88	21	6	11	3	71	3.32	36.3
39	1	79	86.8	180	26.7901	2	0	135	94	71	78							36
39	1	79	86.8	180	26.7901	2	0	230	89	72	77	24	11	15	3	85	2.8	34.8
39	1	79	86.8	180	26.7901	2	1	0	148	66	95	24	11	17	6	80	2.9	36
39	1	79	86.8	180	26.7901	2	1	15	133	60	86	23	11	16	6	80	2.4
39	1	79	86.8	180	26.7901	2	1	30	123	55	79	23	11	16	5	80	2.7
39	1	79	86.8	180	26.7901	2	1	60	103	51	68	22	10	15	5	80	2.5	36
39	1	79	86.8	180	26.7901	2	1	90	115	58	78	23	14	17	9	80
39	1	79	86.8	180	26.7901	2	1	120	102	53	69	24	13	18	9	80	2.3	36.2
39	1	79	86.8	180	26.7901	2	1	150	87	43	57	20	12	15	7	80
39	1	79	86.8	180	26.7901	2	1	180	83	40	54	20	12	15	8	80	2.8	36.2
39	1	79	86.8	180	26.7901	2	1	210	112	51	71	22	14	17	13	80
39	1	79	86.8	180	26.7901	2	1	240	104	51	69	28	18	23	15	80	2.1	36
39	1	79	86.8	180	26.7901	2	1	270	106	49	66	25	15	20	33	80
39	1	79	86.8	180	26.7901	2	1	300	105	49	66	23	12	16	5	80	5.4	36.1
39	1	79	86.8	180	26.7901	2	1	330	86	46	58	23	12	17	11	80
39	1	79	86.8	180	26.7901	2	1	360	108	54	70	26	17	21	15	84	3.5	36.5
39	1	79	86.8	180	26.7901	2	2	0	108	54	70	26	17	21	15	84	3.5	36.5
39	1	79	86.8	180	26.7901	2	2	15	107	54	69	26	16	21	9	84	3.2
39	1	79	86.8	180	26.7901	2	2	30	118	55	73	25	15	20	13	80	3.3
39	1	79	86.8	180	26.7901	2	2	60	117	59	78	25	15	19	14	84	3.9	36.4
39	1	79	86.8	180	26.7901	2	2	90	110	54	70	26	17	21	10	84
39	1	79	86.8	180	26.7901	2	2	120	96	48	61	20	11	15	9	84	3.3	38.1
39	1	79	86.8	180	26.7901	2	2	150	88	43	56	21	10	15	9	84
39	1	79	86.8	180	26.7901	2	2	180	115	58	75	23	16	19	13	84	3.2	37.8
39	1	79	86.8	180	26.7901	2	2	210	120	57	76	22	13	17	12	84
39	1	79	86.8	180	26.7901	2	2	240	94	70	79	20	12	15	13	84	3.3	38.1
39	1	79	86.8	180	26.7901	2	2	270	98	48	62	20	11	15	13	84
39	1	79	86.8	180	26.7901	2	2	300	100	48	63	21	12	15	12	84	2.9	38.1
39	1	79	86.8	180	26.7901	2	2	330	94	45	60	22	12	16	11	84
39	1	79	86.8	180	26.7901	2	2	360	91	47	61	22	12	16	11	84	4	38
40	1	75	101	190	27.9778	2	0	0	100	55	70	20	7	13	3	65	1.58	36
40	1	75	101	190	27.9778	2	0	5	104	58	77	24	5	14	1	66		36
40	1	75	101	190	27.9778	2	0	8	111	61	79	29	12	18	3	64	1.77	36
40	1	75	101	190	27.9778	2	0	10	113	62	79	26	12	18	2	67		36
40	1	75	101	190	27.9778	2	0	15	97	53	68	25	9	15	4	63	1.31	36
40	1	75	101	190	27.9778	2	0	30	99	56	70	39	22	28	2	75	1.62	36
40	1	75	101	190	27.9778	2	0	110	56	40	48							36
40	1	75	101	190	27.9778	2	0	230	85	48	61	41	18	28	9	72	1.5	35.8
40	1	75	101	190	27.9778	2	1	0	80	49	60	40	19	26	12	90	2.1	37.1
40	1	75	101	190	27.9778	2	1	15	93	58	71	44	23	30	16	90	2.4
40	1	75	101	190	27.9778	2	1	30	92	55	69	47	26	33	19	90	2.4
40	1	75	101	190	27.9778	2	1	60	91	56	68	47	24	32	17	90	2.5	37
40	1	75	101	190	27.9778	2	1	90	82	53	63	50	28	35	21	90
40	1	75	101	190	27.9778	2	1	120	95	54	68	39	19	25	10	90	2.4	37
40	1	75	101	190	27.9778	2	1	150	95	53	67	43	20	27	16	90
40	1	75	101	190	27.9778	2	1	180	83	51	61	50	25	33	18	90	2.3	37.2
40	1	75	101	190	27.9778	2	1	210	113	69	84	43	20	27	11	107
40	1	75	101	190	27.9778	2	1	240	81	52	61	40	19	26	10	102	2.5	37.6
40	1	75	101	190	27.9778	2	1	270	93	60	70	49	22	31	14	104
40	1	75	101	190	27.9778	2	1	300	85	53	63	51	23	31	14	106	2.6	38.3
40	1	75	101	190	27.9778	2	1	330	85	54	63	53	25	33	15	111
40	1	75	101	190	27.9778	2	1	360	85	56	65	43	23	29	15	105	2.5	38.6
40	1	75	101	190	27.9778	2	2	0	85	56	65	43	23	29	15	105	2.5	38.3
40	1	75	101	190	27.9778	2	2	15	84	55	64	47	24	31	17	105	2.7
40	1	75	101	190	27.9778	2	2	30	91	57	67	43	24	30	15	104	3
40	1	75	101	190	27.9778	2	2	60	89	59	68	47	25	31	17	104	3.1	38.8
40	1	75	101	190	27.9778	2	2	90	92	53	65	38	15	23	9	102
40	1	75	101	190	27.9778	2	2	120	102	55	70	37	15	22	7	98	3	38.3
40	1	75	101	190	27.9778	2	2	150	93	52	65	41	16	25	9	97
40	1	75	101	190	27.9778	2	2	180	93	52	65	41	15	24	9	96	3.1	38.5
40	1	75	101	190	27.9778	2	2	210	92	55	67	44	18	26	11	102
40	1	75	101	190	27.9778	2	2	240	85	50	61	39	15	23	9	96	3.2	38.9
40	1	75	101	190	27.9778	2	2	270	86	51	62	44	17	25	11	96
40	1	75	101	190	27.9778	2	2	300	103	59	74	50	18	28	12	96	3.3	38.6
40	1	75	101	190	27.9778	2	2	330	98	54	70	39	15	23	9	91
40	1	75	101	190	27.9778	2	2	360	87	54	66	37	18	25	13	85	2.4	38.7
41	2	80	85	156	34.9277	2	0	0	170	75	115	46	30	38	4	89	2.42	36.4
41	2	80	85	156	34.9277	2	0	5	170	73	113	51	30	39	4	88		36.4
41	2	80	85	156	34.9277	2	0	8	168	71	110	47	29	37	4	85	3	36.4
41	2	80	85	156	34.9277	2	0	10	165	71	110	42	27	34	5	82		36.3
41	2	80	85	156	34.9277	2	0	15	167	67	107	48	30	38	4	82	2.61	36.2
41	2	80	85	156	34.9277	2	0	30	168	70	111	46	27	36	4	83	2.82	36.1
41	2	80	85	156	34.9277	2	0	190	71	65	68							36
41	2	80	85	156	34.9277	2	0	250	79	42	53	34	19	25	9	82	2.4	36.3
41	2	80	85	156	34.9277	2	1	0	112	47	67	29	14	19	5	88	2.5	37
41	2	80	85	156	34.9277	2	1	15	122	58	78	38	22	28	15	97	2.2
41	2	80	85	156	34.9277	2	1	30	133	61	85	40	24	31	18	80	2.9
41	2	80	85	156	34.9277	2	1	60	129	50	77	31	13	21	4	81	2.5	37.1
41	2	80	85	156	34.9277	2	1	90	145	60	90	38	19	27	10	80
41	2	80	85	156	34.9277	2	1	120	144	61	91	36	18	26	10	76	2.7	37.1
41	2	80	85	156	34.9277	2	1	150	137	58	85	37	18	27	10	77
41	2	80	85	156	34.9277	2	1	180	133	53	80	40	19	28	9	77	2.6	37.3
41	2	80	85	156	34.9277	2	1	210	121	49	74	41	16	26	6	80
41	2	80	85	156	34.9277	2	1	240	121	49	74	41	16	26	6	80	2.7	37.1
41	2	80	85	156	34.9277	2	1	270	111	49	71	44	21	30	10	89
41	2	80	85	156	34.9277	2	1	300	117	50	72	41	20	29	9	89	2.5	37.1
41	2	80	85	156	34.9277	2	1	330	107	48	67	39	20	27	9	85
41	2	80	85	156	34.9277	2	1	360	123	51	75	40	20	28	8	89	2.4	37.3
41	2	80	85	156	34.9277	2	2	0	123	51	75	40	20	28	8	89	2.4	37.3
41	2	80	85	156	34.9277	2	2	15	134	56	83	42	21	29	8	88	2.5
41	2	80	85	156	34.9277	2	2	30	133	57	83	41	19	28	8	90	2.6
41	2	80	85	156	34.9277	2	2	60	129	55	80	42	20	29	9	86	2.7	37.3
41	2	80	85	156	34.9277	2	2	90	135	56	83	41	21	29	9	88
41	2	80	85	156	34.9277	2	2	120	139	57	85	44	21	30	9	90	2.6	37.3
41	2	80	85	156	34.9277	2	2	150	130	54	79	45	22	31	10	90
41	2	80	85	156	34.9277	2	2	180	141	58	86	43	21	30	10	91	3.2	37.3
41	2	80	85	156	34.9277	2	2	210	136	55	82	44	21	30	9	90
41	2	80	85	156	34.9277	2	2	240	130	51	76	43	19	30	7	91	3	37.3
41	2	80	85	156	34.9277	2	2	270	154	64	95				16	93
41	2	80	85	156	34.9277	2	2	300	156	64	96				14	86		37.3
41	2	80	85	156	34.9277	2	2	330	158	63	95				13	84
41	2	80	85	156	34.9277	2	2	360	155	63	95				13	82		37.3
42	1	63	71	170	24.5675	1	0	0	167	68	101	19	10	13	6	56	2.52	36.9
42	1	63	71	170	24.5675	1	0	5	154	63	94	16	6	10	1	55		36.8
42	1	63	71	170	24.5675	1	0	8	149	59	89	15	6	10	1	58	2.18	36.6
42	1	63	71	170	24.5675	1	0	10	156	63	95	15	6	10	1	58		36.5
42	1	63	71	170	24.5675	1	0	15	137	59	89	16	6	10	2	58	2.03	36.4
42	1	63	71	170	24.5675	1	0	30	126	56	83	15	5	9	1	58	2.49	36.4
42	1	63	71	170	24.5675	1	0	195	110	73	85							36
42	1	63	71	170	24.5675	1	0	280	88	52	67	24	11	16	8	86	2.69	36.4
42	1	63	71	170	24.5675	1	1	0	124	67	91	22	11	15	6	84	3	37.1
42	1	63	71	170	24.5675	1	1	15	119	62	84	26	13	17	7	87	2.9
42	1	63	71	170	24.5675	1	1	30	147	70	98	27	10	16	5	93	3.1
42	1	63	71	170	24.5675	1	1	60	120	57	80	26	12	17	6	87	2.8	37.1
42	1	63	71	170	24.5675	1	1	90	117	55	77	28	12	17	4	92
42	1	63	71	170	24.5675	1	1	120	130	61	82	29	11	17	5	104	2.5	37.2
42	1	63	71	170	24.5675	1	1	150	104	51	68	21	8	12	2	99
42	1	63	71	170	24.5675	1	1	180	175	74	107	28	9	15	2	117	2.8	37.3
42	1	63	71	170	24.5675	1	1	210	104	52	69	24	9	13	2	104
42	1	63	71	170	24.5675	1	1	240	123	56	77	26	9	15	2	100	3.2	37.3
42	1	63	71	170	24.5675	1	1	270	113	55	75	25	10	14	2	100
42	1	63	71	170	24.5675	1	1	300	112	55	74	25	9	15	2	102	2.4	37.3
42	1	63	71	170	24.5675	1	1	330	105	53	71	23	9	14	2	99
42	1	63	71	170	24.5675	1	1	360	104	54	71	23	9	14	2	101	2.4	37.6
42	1	63	71	170	24.5675	1	2	0	104	54	71	23	9	14	2	101	2.4	37.6
42	1	63	71	170	24.5675	1	2	15	109	56	75	23	9	13	2	100
42	1	63	71	170	24.5675	1	2	30	108	55	74	22	8	13	2	97
42	1	63	71	170	24.5675	1	2	60	116	59	79	23	8	13	2	98	2.5	37.2
42	1	63	71	170	24.5675	1	2	90	103	56	71	22	8	13	2	105
42	1	63	71	170	24.5675	1	2	120	118	62	81	22	8	13	2	106	2.5	37.2
42	1	63	71	170	24.5675	1	2	150	111	60	78	21	9	13	2	112
42	1	63	71	170	24.5675	1	2	180	103	54	71	20	7	12	1	108	2.5	37.2
42	1	63	71	170	24.5675	1	2	210	113	60	78	20	7	12	2	110
42	1	63	71	170	24.5675	1	2	240	115	61	80	21	8	12	3	110	2.5	37.1
42	1	63	71	170	24.5675	1	2	270	104	53	71				3	103
42	1	63	71	170	24.5675	1	2	300	97	54	70				5	103		37
42	1	63	71	170	24.5675	1	2	330	109	53	73				2	104
42	1	63	71	170	24.5675	1	2	360	118	56	78				2	105		37
43	1	78	89	173	29.737	2	0	0	131	50	76	23	6	12	6	42	1.77	35.7
43	1	78	89	173	29.737	2	0	5	131	47	74	36	5	13	6	45		35.7
43	1	78	89	173	29.737	2	0	8	138	49	77	26	7	12	7	45	2.27	35.7
43	1	78	89	173	29.737	2	0	10	143	52	82	31	12	13	4	46		35.6
43	1	78	89	173	29.737	2	0	15	142	52	83	30	8	18	6	47	3.22	35.6
43	1	78	89	173	29.737	2	0	30	148	53	85	32	14	14	7	43	2.39	35.6
43	1	78	89	173	29.737	2	0	145	93	51	66							36
43	1	78	89	173	29.737	2	0	265	81	40	54	29	10	18	4	47	1.8	35.6
43	1	78	89	173	29.737	2	1	0	163	99	120	47	36	39	23	85	2.73	36.3
43	1	78	89	173	29.737	2	1	15	157	87	112	39	25	31	16	85	2.69
43	1	78	89	173	29.737	2	1	30	172	94	122	51	32	38	22	87	2.69
43	1	78	89	173	29.737	2	1	60	138	72	93	39	24	29	16	80	2.41	37
43	1	78	89	173	29.737	2	1	90	110	57	74	28	17	22	10	73
43	1	78	89	173	29.737	2	1	120	139	75	95	41	25	30	13	88	2.41	37.2
43	1	78	89	173	29.737	2	1	150	147	79	101	37	24	30	18	88
43	1	78	89	173	29.737	2	1	180	147	78	99	33	20	26	13	88	2.4	37.7
43	1	78	89	173	29.737	2	1	210	131	70	90	33	19	24	11	88
43	1	78	89	173	29.737	2	1	240	148	77	101	38	19	26	12	88	2.35	37.5
43	1	78	89	173	29.737	2	1	270	150	77	101	32	14	22	9	88
43	1	78	89	173	29.737	2	1	300	149	77	101	29	13	19	8	88	2.33	37.5
43	1	78	89	173	29.737	2	1	330	148	75	100	28	13	19	7	8
43	1	78	89	173	29.737	2	1	360	131	72	91	41	20	26	15	68	1.9	37.6
43	1	78	89	173	29.737	2	2	0	131	72	91	41	20	26	15	68	1.9	37.6
43	1	78	89	173	29.737	2	2	15	145	73	98	28	11	17	6	86	2
43	1	78	89	173	29.737	2	2	30	151	74	101	33	15	21	8	88	2.5
43	1	78	89	173	29.737	2	2	60	154	74	102	40	15	25	9	88	2.67	37.5
43	1	78	89	173	29.737	2	2	90	156	75	101	38	15	22	8	85
43	1	78	89	173	29.737	2	2	120	159	75	106	34	16	21	9	76	2.7	37.6
43	1	78	89	173	29.737	2	2	150	152	70	96	35	17	23	11	79
43	1	78	89	173	29.737	2	2	180	143	63	89	31	15	21	9	77	2.65	37.6
43	1	78	89	173	29.737	2	2	210	140	62	89	33	14	21	9	76
43	1	78	89	173	29.737	2	2	240	143	64	90	35	15	21	9	75	2.72	37.6
43	1	78	89	173	29.737	2	2	270	153	65	95	35	15	21	10	75
43	1	78	89	173	29.737	2	2	300	155	60	90	34	14	21	9	76	2.7	37.6
43	1	78	89	173	29.737	2	2	330	153	64	94	28	12	18	8	77
43	1	78	89	173	29.737	2	2	360	159	64	95	29	12	18	7	77	2.73	37.5
44	1	63	82	170	28.3737	1	0	0	160	87	113	25	16	20	10	77	2.37	36
44	1	63	82	170	28.3737	1	0	5	167	90	120	37	24	29	17	74		36
44	1	63	82	170	28.3737	1	0	8	158	85	113	36	25	32	18	75	2.64	35.9
44	1	63	82	170	28.3737	1	0	10	162	85	111	31	22	26	9	76		35.9
44	1	63	82	170	28.3737	1	0	15	170	96	126	47	35	40	27	74	2.78	35.9
44	1	63	82	170	28.3737	1	0	30	151	78	108	33	19	28	15	73	2.52	35.9
44	1	63	82	170	28.3737	1	0	77	61	55	58							36
44	1	63	82	170	28.3737	1	0	192	109	67	80	19	10	14	6	74	2	35.6
44	1	63	82	170	28.3737	1	1	0	100	49	65	29	14	21	9	82	2.1	37.4
44	1	63	82	170	28.3737	1	1	15	95	47	61	34	18	24	13	80	3
44	1	63	82	170	28.3737	1	1	30	94	47	61	36	18	25	13	79	2.6
44	1	63	82	170	28.3737	1	1	60	90	47	60	37	20	28	15	88	2.3	37.5
44	1	63	82	170	28.3737	1	1	90	106	57	71	44	20	30	13	88
44	1	63	82	170	28.3737	1	1	120	100	53	67	48	24	32	17	87	3.1	37.5
44	1	63	82	170	28.3737	1	1	150	110	57	74	38	15	26	12	86
44	1	63	82	170	28.3737	1	1	180	99	52	66	34	14	23	11	83	2.7	37.5
44	1	63	82	170	28.3737	1	1	210	110	54	71	31	11	20	6	78
44	1	63	82	170	28.3737	1	1	240	97	49	64	40	15	26	10	81	2.5	37.2
44	1	63	82	170	28.3737	1	1	270	103	51	68	38	13	24	8	87
44	1	63	82	170	28.3737	1	1	300	112	60	78	38	19	27	16	89	2.3	37.3
44	1	63	82	170	28.3737	1	1	330	106	56	71	32	16	23	12	93
44	1	63	82	170	28.3737	1	1	360	110	53	70	29	14	21	10	91	2.8	37.5
44	1	63	82	170	28.3737	1	2	0	110	53	70	29	14	21	10	91	2.8	37.5
44	1	63	82	170	28.3737	1	2	15	107	52	68	29	11	20	10	89	2.3
44	1	63	82	170	28.3737	1	2	30	105	53	68	28	12	19	8	86	2.5
44	1	63	82	170	28.3737	1	2	60	106	51	67	28	10	18	7	85	2.5	37.4
44	1	63	82	170	28.3737	1	2	90	114	59	75	40	19	28	17	80
44	1	63	82	170	28.3737	1	2	120	110	59	75	34	20	26	16	82	2	37.3
44	1	63	82	170	28.3737	1	2	150	133	63	81	42	25	32	21	79
44	1	63	82	170	28.3737	1	2	180	114	62	78	38	21	28	17	79	3.5	37.4
44	1	63	82	170	28.3737	1	2	210	1353	65	84	38	20	27	15	85
44	1	63	82	170	28.3737	1	2	240	127	67	84	46	26	34	23	83	3.7	37.4
44	1	63	82	170	28.3737	1	2	270	136	72	93	34	19	26	16	90
44	1	63	82	170	28.3737	1	2	300	127	69	87	47	26	34	23	90	3.6	37.3
44	1	63	82	170	28.3737	1	2	330	122	67	86	41	22	30	18	89
44	1	63	82	170	28.3737	1	2	360	159	65	87	44	23	32	19	90	3.3	37.3
45	1	71	68	167	24.3824	2	0	0	115	56	78	21	12	75	6	67	2.37	35.9
45	1	71	68	167	24.3824	2	0	5	112	53	73	17	8	12	3	66		35.9
45	1	71	68	167	24.3824	2	0	8	113	54	75	16	8	11	1	66	2.6	35.9
45	1	71	68	167	24.3824	2	0	10	113	52	72	17	8	12	3	66		35.9
45	1	71	68	167	24.3824	2	0	15	114	53	74	17	8	12	2	66	2.57	36
45	1	71	68	167	24.3824	2	0	30	112	52	73	15	7	10	1	65	2.3	35.9
45	1	71	68	167	24.3824	2	0	162	65	58	62							36
45	1	71	68	167	24.3824	2	0	230	113	52	73	16	6	10	1	67	2.27	35.9
45	1	71	68	167	24.3824	2	1	0	85	53	65	37	13	22	11	85	4.1	37.8
45	1	71	68	167	24.3824	2	1	15	88	53	66	25	7	15	11	85	3.3
45	1	71	68	167	24.3824	2	1	30	127	100	111	45	15	26	11	85	3.2
45	1	71	68	167	24.3824	2	1	60	156	70	102	35	16	24	11	92	3.2	37.8
45	1	71	68	167	24.3824	2	1	90	110	55	74	43	24	31	16	101
45	1	71	68	167	24.3824	2	1	120	103	54	70	30	17	22	10	103	3.2	38.3
45	1	71	68	167	24.3824	2	1	150	99	55	71	30	16	21	10	99
45	1	71	68	167	24.3824	2	1	180	92	50	66	34	15	22	11	93	3.3	38.3
45	1	71	68	167	24.3824	2	1	210	105	56	75	34	16	23	13	97
45	1	71	68	167	24.3824	2	1	240	131	65	88	46	23	32	16	110	3.1	38.2
45	1	71	68	167	24.3824	2	1	270	98	54	71	34	18	24	13	95
45	1	71	68	167	24.3824	2	1	300	94	53	69	32	17	23	12	96	3.8	38.2
45	1	71	68	167	24.3824	2	1	330	94	53	69	32	17	23	12	94
45	1	71	68	167	24.3824	2	1	360	99	56	73	34	19	25	15	96	2.9	38.2
45	1	71	68	167	24.3824	2	2	0	99	56	73	34	19	25	15	96	2.9	38.2
45	1	71	68	167	24.3824	2	2	15	89	52	67	31	16	23	13	92	3.5
45	1	71	68	167	24.3824	2	2	30	92	53	69	34	18	24	14	90	2.8
45	1	71	68	167	24.3824	2	2	60	95	55	71	34	18	24	15	90	3.3	38.2
45	1	71	68	167	24.3824	2	2	90	109	58	77	35	19	25	16	96
45	1	71	68	167	24.3824	2	2	120	95	57	69	32	20	26	15	130	2.7	37.3
45	1	71	68	167	24.3824	2	2	150	101	55	68	40	21	29	17	119
45	1	71	68	167	24.3824	2	2	180	116	57	78	38	19	27	18	86	3	37.3
45	1	71	68	167	24.3824	2	2	210	104	53	72	35	17	24	17	81
45	1	71	68	167	24.3824	2	2	240	109	55	75	36	17	25	17	83	2.8	37.6
45	1	71	68	167	24.3824	2	2	270	116	55	76	38	19	26	18	78
45	1	71	68	167	24.3824	2	2	300	95	51	68	35	19	24	16	79	2.4	37.7
45	1	71	68	167	24.3824	2	2	330	99	52	70	35	19	25	16	79
45	1	71	68	167	24.3824	2	2	360	102	52	72	34	18	24	16	81	2.5	37.8
46	1	68	94.5	177	30.1637	1	0	0	140	63	89	26	7	15	3	71	1.17	37.1
46	1	68	94.5	177	30.1637	1	0	5	134	60	64	20	13	16	4	68		37.2
46	1	68	94.5	177	30.1637	1	0	8	139	67	94	22	17	19	6	78	1.44	36.8
46	1	68	94.5	177	30.1637	1	0	10	126	55	79	20	12	15	2	72		37.1
46	1	68	94.5	177	30.1637	1	0	15	128	57	82	19	13	15	1	70	1.74	36.9
46	1	68	94.5	177	30.1637	1	0	30	143	62	89	17	12	14	2	74	1.86	37
46	1	68	94.5	177	30.1637	1	0	140	60	43	51							36
46	1	68	94.5	177	30.1637	1	0	245	87	47	61	32	16	22	8	46	2.1	36.9
46	1	68	94.5	177	30.1637	1	1	0	93	35	67	38	15	24	13	74	2.8	36.2
46	1	68	94.5	177	30.1637	1	1	15	80	32	58	35	15	23	13	76	2.6
46	1	68	94.5	177	30.1637	1	1	30	90	35	65	37	16	24	12	75	2.6
46	1	68	94.5	177	30.1637	1	1	60	78	33	57	39	17	25	14	81	2.5	36.2
46	1	68	94.5	177	30.1637	1	1	90	72	38	55	41	18	25	14	80
46	1	68	94.5	177	30.1637	1	1	120	106	38	74	38	15	24	12	75	2.6	36.2
46	1	68	94.5	177	30.1637	1	1	150	90	34	63	40	16	24	12	79
46	1	68	94.5	177	30.1637	1	1	180	62	22	41	37	20	24	20	57	2.6	36.2
46	1	68	94.5	177	30.1637	1	1	210	95	31	64	39	14	22	13	76
46	1	68	94.5	177	30.1637	1	1	240	93	30	62	37	18	20	14	69	2.3	36.6
46	1	68	94.5	177	30.1637	1	1	270	94	29	62	39	17	21	14	69
46	1	68	94.5	177	30.1637	1	1	300	94	35	65	43	18	23	14	70	2.2	37.4
46	1	68	94.5	177	30.1637	1	1	330	99	29	63	40	15	21	13	66
46	1	68	94.5	177	30.1637	1	1	360	104	28	65	43	15	22	14	64	2.2	37.4
46	1	68	94.5	177	30.1637	1	2	0	104	28	65	43	15	22	14	64	2.2	37.4
46	1	68	94.5	177	30.1637	1	2	15	121	30	74	44	14	23	15	64	2.2
46	1	68	94.5	177	30.1637	1	2	30	108	27	66	43	14	22	14	65	2
46	1	68	94.5	177	30.1637	1	2	60	113	28	69	43	14	22	13	66	2	37.5
46	1	68	94.5	177	30.1637	1	2	90	113	28	68	43	13	22	13	65
46	1	68	94.5	177	30.1637	1	2	120	115	27	68	45	13	22	13	64	2	37.5
46	1	68	94.5	177	30.1637	1	2	150	115	27	68	46	13	22	13	62
46	1	68	94.5	177	30.1637	1	2	180	119	31	69	46	16	24	15	63	2.2	37.5
46	1	68	94.5	177	30.1637	1	2	210	132	29	78	47	14	23	14	60
46	1	68	94.5	177	30.1637	1	2	240	134	29	79	46	14	23	13	61	20	37.5
46	1	68	94.5	177	30.1637	1	2	270	88	25	53	49	16	24	15	64
46	1	68	94.5	177	30.1637	1	2	300	141	29	83	48	13	23	13	61	1.8	37.6
46	1	68	94.5	177	30.1637	1	2	330	121	27	71	44	12	22	11	63
46	1	68	94.5	177	30.1637	1	2	360	119	26	69	42	12	21	12	64	2.4	37.5
47	2	82	58.7	165	21.5611	1	0	0	125	55	83	30	14	19	3	79	2.59	36.7
47	2	82	58.7	165	21.5611	1	0	5	126	52	80	32	17	21	4	82		36.6
47	2	82	58.7	165	21.5611	1	0	8	118	51	76	31	14	20	4	77	2.44	36.6
47	2	82	58.7	165	21.5611	1	0	10	127	52	81	31	14	20	3	74		36.6
47	2	82	58.7	165	21.5611	1	0	15	125	51	78	32	15	21	4	75	2.41	36.5
47	2	82	58.7	165	21.5611	1	0	30	133	55	84	31	14	20	3	74	2.32	36.5
47	2	82	58.7	165	21.5611	1	0	115	96	50	63							36
47	2	82	58.7	165	21.5611	1	0	170	71	34	47	28	13	18	1	63	1.7	36.5
47	2	82	58.7	165	21.5611	1	1	0	103	39	56	24	13	17	9	84	1.8	36.1
47	2	82	58.7	165	21.5611	1	1	15	112	42	60	25	13	18	9	88	1.9
47	2	82	58.7	165	21.5611	1	1	30	122	47	66	25	14	18	9	84	1.8
47	2	82	58.7	165	21.5611	1	1	60	121	48	68	25	14	17	8	82	2.1	36.1
47	2	82	58.7	165	21.5611	1	1	90	135	55	79	27	14	19	10	83
47	2	82	58.7	165	21.5611	1	1	120	129	53	75	26	13	18	9	84	2.3	36.2
47	2	82	58.7	165	21.5611	1	1	150	140	57	83	29	15	20	11	85
47	2	82	58.7	165	21.5611	1	1	180	123	54	74	37	21	27	16	88	2.3	36.2
47	2	82	58.7	165	21.5611	1	1	210	117	46	65	27	12	17	8	84
47	2	82	58.7	165	21.5611	1	1	240	123	47	68	26	12	17	7	88	2.5	36.2
47	2	82	58.7	165	21.5611	1	1	270	109	42	61	32	14	21	10	84
47	2	82	58.7	165	21.5611	1	1	300	125	47	70	31	14	20	9	84	2.2	36.2
47	2	82	58.7	165	21.5611	1	1	330	127	48	71	32	14	21	9	88
47	2	82	58.7	165	21.5611	1	1	360	110	42	61	31	13	20	8	84	2.2	36.2
47	2	82	58.7	165	21.5611	1	2	0	110	42	61	31	13	20	8	84	2.2	36.2
47	2	82	58.7	165	21.5611	1	2	15	109	42	61	30	13	20	9	80	2.2
47	2	82	58.7	165	21.5611	1	2	30	134	52	78	36	17	25	14	84	2.5
47	2	82	58.7	165	21.5611	1	2	60	116	44	67	31	13	20	9	88	2.8	36.4
47	2	82	58.7	165	21.5611	1	2	90	122	45	70	29	13	19	7	84
47	2	82	58.7	165	21.5611	1	2	120	133	50	78	28	12	19	7	85	3	36.4
47	2	82	58.7	165	21.5611	1	2	150	124	48	74	29	11	18	7	84
47	2	82	58.7	165	21.5611	1	2	180	133	51	78	29	12	18	6	88	3	36.4
47	2	82	58.7	165	21.5611	1	2	210	99	34	53	33	12	19	5	88
47	2	82	58.7	165	21.5611	1	2	240	109	39	61	28	9	16	4	88	1.9	36.8
47	2	82	58.7	165	21.5611	1	2	270	123	46	67	30	13	20	9	88
47	2	82	58.7	165	21.5611	1	2	300	114	43	63	27	12	18	8	88	2.5	37
47	2	82	58.7	165	21.5611	1	2	330	119	45	66	27	14	18	7	88
47	2	82	58.7	165	21.5611	1	2	360	131	50	74	30	15	21	10	88	2.7	37
48	1	45	80	188	22.6347	1	0	0	133	64	83	25	16	19	6	82	2.43	35.9
48	1	45	80	188	22.6347	1	0	5	129	62	82	24	13	19	3	80		35.8
48	1	45	80	188	22.6347	1	0	8	129	62	80	26	15	20	2	78	2.98	35.8
48	1	45	80	188	22.6347	1	0	10	129	62	81	24	14	19	6	77		35.7
48	1	45	80	188	22.6347	1	0	15	126	60	78	24	13	19	6	76	2.96	35.6
48	1	45	80	188	22.6347	1	0	30	123	64	83	23	11	16	1	77	3.59	35.1
48	1	45	80	188	22.6347	1	0	85	88	85	87							36
48	1	45	80	188	22.6347	1	0	180	75	50	58	20	14	17	7	83	2.3	35.1
48	1	45	80	188	22.6347	1	1	0	102	62	74	27	15	19	10	89	3.1	36
48	1	45	80	188	22.6347	1	1	15	104	62	74	26	14	18	9	89	2.6
48	1	45	80	188	22.6347	1	1	30	104	63	76	26	14	18	9	87	3.3
48	1	45	80	188	22.6347	1	1	60	120	75	89	35	21	26	17	89	2.1	36.4
48	1	45	80	188	22.6347	1	1	90	109	62	77	23	10	14	5	84
48	1	45	80	188	22.6347	1	1	120	113	63	80	25	11	17	8	81	2.6	36.6
48	1	45	80	188	22.6347	1	1	150	115	62	79	24	10	16	7	79
48	1	45	80	188	22.6347	1	1	180	114	60	76	23	11	16	8	79	2.4	36.7
48	1	45	80	188	22.6347	1	1	210	102	56	71	18	7	11	4	78
48	1	45	80	188	22.6347	1	1	240	121	67	82	30	17	22	15	77	4.5	36.4
48	1	45	80	188	22.6347	1	1	270	120	66	82	27	15	20	12	75
48	1	45	80	188	22.6347	1	1	300	123	67	84	27	15	20	12	75	3.5	36.5
48	1	45	80	188	22.6347	1	1	330	118	64	81	25	13	19	11	74
48	1	45	80	188	22.6347	1	1	360	123	63	80	27	15	20	14	74	3.5	36.6
48	1	45	80	188	22.6347	1	2	0	123	63	80	27	15	20	14	74	3.5	36.6
48	1	45	80	188	22.6347	1	2	15	119	66	82	26	14	18	12	73	3.6
48	1	45	80	188	22.6347	1	2	30	111	63	78	27	12	18	13	74	4.3
48	1	45	80	188	22.6347	1	2	60	106	59	74	22	10	14	9	73	4.1	36.7
48	1	45	80	188	22.6347	1	2	90	108	59	74	22	10	14	8	72
48	1	45	80	188	22.6347	1	2	120	109	59	74	21	9	14	8	73	4.1	36.6
48	1	45	80	188	22.6347	1	2	150	109	56	71	19	7	12	6	72
48	1	45	80	188	22.6347	1	2	180	110	58	75	19	8	12	6	73	3.1	36.6
48	1	45	80	188	22.6347	1	2	210	111	58	74	19	7	12	6	73
48	1	45	80	188	22.6347	1	2	240	111	58	74	20	7	12	6	75	3.4	36.6
48	1	45	80	188	22.6347	1	2	270	110	55	71	18	5	10	4	76
48	1	45	80	188	22.6347	1	2	300	112	54	70	18	5	10	3	77	2.6	37.1
48	1	45	80	188	22.6347	1	2	330	112	54	71	18	5	10	3	77
48	1	45	80	188	22.6347	1	2	360	115	56	73	19	5	11	4	77	3.5	37.1
49	1	56	86	179	26.8406	2	0	0	127	66	90	20	10	16	4	54	2.23	36
49	1	56	86	179	26.8406	2	0	5	110	83	76	15	1	5	2	57		35.8
49	1	56	86	179	26.8406	2	0	8	116	54	73	13	7	4	5	55	2.16	35.8
49	1	56	86	179	26.8406	2	0	10	113	56	78	15	3	7	7	56		35.8
49	1	56	86	179	26.8406	2	0	15	112	54	78	14	6	2	6	55	2.09	35.8
49	1	56	86	179	26.8406	2	0	30	114	56	80	15	3	7	7	56	2.16	35.8
49	1	56	86	179	26.8406	2	0	130	42	39	40							36
49	1	56	86	179	26.8406	2	0	240	93	52	69	28	12	18	9	56	1.7	34.4
49	1	56	86	179	26.8406	2	1	0	1323	85	103	20	12	14	6	88	2.1	36
49	1	56	86	179	26.8406	2	1	15	144	91	111	19	11	14	4	88	1.9
49	1	56	86	179	26.8406	2	1	30	152	96	118	23	14	18	7	88	2.1
49	1	56	86	179	26.8406	2	1	60	128	71	94	29	13	20	7	84	3	36.1
49	1	56	86	179	26.8406	2	1	90	130	72	98	30	15	21	8	86
49	1	56	86	179	26.8406	2	1	120	143	80	105	37	19	26	13	88	3	36.6
49	1	56	86	179	26.8406	2	1	150	122	66	87	34	17	23	11	91
49	1	56	86	179	26.8406	2	1	180	125	73	92	35	18	24	12	90	2.6	37.1
49	1	56	86	179	26.8406	2	1	210	130	76	96	32	18	23	11	90
49	1	56	86	179	26.8406	2	1	240	139	79	101	35	19	24	10	93	3	38
49	1	56	86	179	26.8406	2	1	270	118	74	92	36	21	27	13	94
49	1	56	86	179	26.8406	2	1	300	129	75	96	30	18	22	10	89	2.8	38
49	1	56	86	179	26.8406	2	1	330	127	74	95	30	19	22	10	88
49	1	56	86	179	26.8406	2	1	360	123	74	93	28	18	22	10	87	2.2	37.9
49	1	56	86	179	26.8406	2	2	0	123	74	93	28	18	22	10	87	2.2	37.9
49	1	56	86	179	26.8406	2	2	15	123	75	94	29	19	23	11	87	2.1
49	1	56	86	179	26.8406	2	2	30	124	75	94	30	20	23	12	87	2.6
49	1	56	86	179	26.8406	2	2	60	130	76	96	31	19	23	9	89	2.8	37.8
49	1	56	86	179	26.8406	2	2	90	113	69	86	32	19	24	13	91
49	1	56	86	179	26.8406	2	2	120	104	64	80	25	13	17	6	91	3.1	38
49	1	56	86	179	26.8406	2	2	150	109	65	82	22	10	15	3	90
49	1	56	86	179	26.8406	2	2	180	112	66	84	23	10	15	3	89	2.7	38
49	1	56	86	179	26.8406	2	2	210	111	64	82	23	10	15	3	88
49	1	56	86	179	26.8406	2	2	240	110	65	83	23	11	15	4	90	2.8	38.1
49	1	56	86	179	26.8406	2	2	270	119	70	89	23	11	15	3	90
49	1	56	86	179	26.8406	2	2	300	112	69	86	27	17	21	11	87	2.9	38.1
49	1	56	86	179	26.8406	2	2	330	119	70	89	28	16	20	9	86
49	1	56	86	179	26.8406	2	2	360	111	69	86	28	16	21	11	87	2.3	38
50	1	66	87.5	170	30.2768	2	0	0	135	59	86	25	12	16	4	61	1.61	36
50	1	66	87.5	170	30.2768	2	0	5	135	58	85	25	12	17	6	60		35.9
50	1	66	87.5	170	30.2768	2	0	8	138	59	88	27	12	18	4	60	1.72	36.1
50	1	66	87.5	170	30.2768	2	0	10	143	59	91	30	14	20	4	61		35.8
50	1	66	87.5	170	30.2768	2	0	15	147	60	92	29	13	19	5	61	1.79	35.8
50	1	66	87.5	170	30.2768	2	0	30	135	58	86	27	12	18	6	60	1.78	35.6
50	1	66	87.5	170	30.2768	2	0	150	75	71	73							36
50	1	66	87.5	170	30.2768	2	0	260	83	43	57	33	15	22	9	53	1.5	34.2
50	1	66	87.5	170	30.2768	2	1	0	109	53	72	44	20	30	19	103	2.1	36.6
50	1	66	87.5	170	30.2768	2	1	15	156	70	101	49	23	32	13	98	2.2
50	1	66	87.5	170	30.2768	2	1	30	103	51	68	40	20	28	16	100	1.9
50	1	66	87.5	170	30.2768	2	1	60	121	56	76	44	21	29	11	99	2	36.9
50	1	66	87.5	170	30.2768	2	1	90	147	65	93	42	18	27	11	93
50	1	66	87.5	170	30.2768	2	1	120	110	54	73	40	20	27	11	99	2.3	37.3
50	1	66	87.5	170	30.2768	2	1	150	111	53	73	36	16	24	11	96
50	1	66	87.5	170	30.2768	2	1	180	157	67	98	42	17	27	11	101	2.7	37.4
50	1	66	87.5	170	30.2768	2	1	210	108	52	72	33	15	23	11	97
50	1	66	87.5	170	30.2768	2	1	240	114	55	76	33	15	23	11	93	1.9	38
50	1	66	87.5	170	30.2768	2	1	270	97	48	66	29	14	20	6	89
50	1	66	87.5	170	30.2768	2	1	300	92	47	63	29	14	20	5	89	2.3	38.2
50	1	66	87.5	170	30.2768	2	1	330	106	51	70	32	15	22	4	92
50	1	66	87.5	170	30.2768	2	1	360	99	49	67	32	15	22	18	93	2.3	38.5
50	1	66	87.5	170	30.2768	2	2	0	99	49	67	32	15	22	18	93	2.1	38.5
50	1	66	87.5	170	30.2768	2	2	15	99	49	67	32	15	22	18	93	2.1
50	1	66	87.5	170	30.2768	2	2	30	102	50	68	32	15	21	16	93
50	1	66	87.5	170	30.2768	2	2	60	100	52	68	40	20	28	9	98	2.1	38.5
50	1	66	87.5	170	30.2768	2	2	90	109	55	73	38	20	27	9	98
50	1	66	87.5	170	30.2768	2	2	120	112	56	74	36	18	25	9	98	2.1	38.5
50	1	66	87.5	170	30.2768	2	2	150	108	54	72	35	17	24	9	99
50	1	66	87.5	170	30.2768	2	2	180	104	52	68	35	18	24	8	103	1.8	38.9
50	1	66	87.5	170	30.2768	2	2	210	106	55	71	37	20	26	10	103
50	1	66	87.5	170	30.2768	2	2	240	112	55	71	41	20	27	9	105	2	38.9
50	1	66	87.5	170	30.2768	2	2	270	129	60	81	41	19	27	19	101
50	1	66	87.5	170	30.2768	2	2	300	124	56	75	40	18	26	19	97	1.7	38.4
50	1	66	87.5	170	30.2768	2	2	330	134	61	82	39	18	25	18	96
50	1	66	87.5	170	30.2768	2	2	360	109	53	69	35	17	23	18	96	1.9	38.2

## Sheet: Demographics
Study_#	Gender	Age	Weight	Height	BMI	Treatment	EUROSCORE	Surgery_Duration_mins	CPB_time_mins	X-Clamp_time_mins	LOS_Hospital_Days	LOS_ICU_Days	Ventilator_Time_mins	Periop_Fluids_ml	ICU_Fluids_ml	Intraop_NA_mcg	Intraop_Metaraminol_mg	ICU_NA_mcg	ICU_Metaraminol_mg
1	1	73.3753	101.8	185	29.7443	1	1.21	260	83	69	6	1	1440	1000	8750	0	1	1800	0
2	1	70	70	160	27.3437	1	2.62	216	90	73	10	4	5760	2000	4250	0	0	0	0
3	1	78	125.8	176	40.6121	2	1.3	195	82	67	11	2	2880	3000	2500	0	4	2520	0
4	1	68	67.21	166	24.3903	2	2.74	298	107	94	8	2	2880	2440	1750	540	0	1140	0
5	1	63	68	170	23.5294	2	0.68	285	131	116	7	2	2880	1200	1250	360	1.5	1260	0
6	1	74	110	176	35.5114	2	2.45	180	70	56	16	6	8640	1000	4700	1020	1.5	360	0
7	2	67	95.9	161	36.997	1	1.46	257	136	121	9	2	2880	2500	2500	240	0	1380	0
8	2	66	53.9	157	21.867	2	2.43	214	82	56	5	1	1440	2200	2750	480	4.5	60	0
9	1	61	76.3	171	26.0935	1	0.51	275	108	93	5	1	1440	2500	3000	195	0	960	0
10	2	45	101.8	185	29.7443	1	1.29	280	101	89	6	1	1440	1000	3350	60	0	150	0
11	2	83	67	156	27.5312	2	7	274	121	102	11	1	1440	1500	4200	570	0	3540	0
12	1	65	124.3	173.5	41.2926	2	0.98	295	105	89	14	2	2880	1000	4500	0	0	3600	0
13	1	71	96.25	180	29.7068	2	1.16	256	90	79	9	1	1440	1000	3250	180	0	60	0
14	1	71	82	170	28.3737	1	0.83	233	72	58	11	3	4320	2000	3000	0	0	0	0
15	1	44	98.95	180	30.5401	2	0.88	222	59	44	11	1	1440	2000	2500	0	0	0	0
16	1	78	70	169	24.5089	1	0.51	325	121	103	7	3	4320	1000	4250	330	3.5	7500	0
17	1	69	115.3	180	35.5864	1	0.65	190	85	55	6	2	2880	2600	2500	0	0	1100	2
18	1	73	76.8	157	31.1575	2	0.73	292	122	102	9	3	4320	5142	3250	120	1	1440	0
19	2	69	67	147	31.0056	1	1.29	256	96	78	10	3	4320	2000	2500	420	1	0	0
20	1	62	65	164	24.1672	1	1.15	275	94	79	6	1	1440	3490	2500	0	1.5	0	0
21	1	49	97	177	30.9617	2	3.84	310	121	102	36	25	36000	1000	5250	90	0	9300	7
22	1	85	86.55	177	27.6262	1	1.37	190	83	61	7	2	2880	2100	2000	0	0	0	0
23	1	70	103	174	34.0203	2	0.91	285	131	107	11	1	1440	1000	2500	225	0	780	0
24	1	74	79.5	161	30.6701	2	0.87	278	116	84	6	1	1440	2480	2500	21	0	1620	0
25	1	74	92	164	34.2058	2	1.1	345	107	97	7	2	2880	3200	2500	1140	5	2820	0
26	1	48	61.3	164	22.7915	1	0.67	325	87	78	5	1	1440	2100	3500	0	0	0	0
27	1	83	89	182	26.8687	1	0.96	245	74	61	15	2	2880	4433	2350	180	0	1990	0
28	1	66	103.9	183	31.0251	1	0.59	265	84	54	7	2	2880	1000	2500	0	10	0	0
29	1	63	91.8	184	27.1148	1	0.65	313	78	67	7	2	2880	2000	3000	0	1.5	0	0
30	1	51	91.8	184	27.1148	2	0.5	332	221	156	7	2	2880	3500	3000	0	0.1	0	0
31	1	51	91.8	184	27.1148	2	0.69	247	86	79	6	1	1440	2200	5000	0	1.5	1740	0
32	1	62	60	166	21.7738	1	1.33	228	100	74	15	2	2880	1000	2750	0	1.5	2340	0
33	1	69	70	173	23.3887	2	0.87	180	30	21	8	1	1440	2000	2700	0	0	1140	0
34	2	72	95	163	35.756	1	1.77	266	73	61	5	2	2880	2000	4250	0	0	0	0
35	1	46	76	185	22.206	1	1.45	205	99	90	8	2	2880	2000	3750	0	0	1680	0
36	1	87	57.4	165	21.0836	1	0.5	340	90	75	6	1	1440	2100	4250	0	0	840	0
37	1	75	105	173	35.083	1	2.61	300	151	133	20	3	4320	3100	6750	450	1	3480	0
38	1	68	105	184	31.0137	2	0.63	273	118	100	7	2	2880	2000	3750	0	4.5	0	0
39	1	79	86.8	180	26.7901	2	1.15	152	79	62	7	3	4320	1000	2000	0	1.5	300	0
40	1	75	101	190	27.9778	2	1.32	310	112	86	7	2	2880	3500	6001	0	0	8760	0
41	2	80	85	156	34.9277	2	1.42	152	64	50	8	2	2880	1000	2250	0	0	120	0
42	1	63	71	170	24.5675	1	0.74	240	54	46	6	1	1440	1450	2000	0	1.5	90	0
43	1	78	89	173	29.737	2	1.4	225	72	55	10	2	2880	3100	3000	0	0	0	0
44	1	63	82	170	28.3737	1	0.94	237	101	67	6	2	2880	1000	5000	0	0	1050	0
45	1	71	68	167	24.3824	2	1.26	285	85	72	8	1	1440	3000	3000	0	0	420	0
46	1	68	94.5	177	30.1637	1	0.95	277	94	78	13	4	5760	2000	2750	120	0	7380	0
47	2	82	58.7	165	21.5611	1	2.18	136	54	40	16	1	1440	3000	4750	150	1	480	0
48	1	45	80	188	22.6347	1	0.5	188	106	75	7	1	1440	1000	2500	0	0	0	0
49	1	56	86	179	26.8406	2	0.5	245	99	82	5	1	1440	2002	3000	0	0	0	0
50	1	66	87.5	170	30.2768	2	0.8	297	74	64	26	21	30240	3750		42	1	1080	0

## Sheet: Demographics by Group
Study_#	Treatment	Age	Gender	Weight	Height	LOS_Hospital_Days	LOS_ICU_HRs	Surgery time	CPB time	X-Clamp time	Periop Fluids	PeriopNA_mcg	Postop Fluids	Postop NA_mcg
GROUP
1	1	73.3753	1	101.8	185	6	24	260	83	69	1000	0	8750	1800
2	1	70	1	70	160	10	96	216	90	73	2000	0	4250	0
7	1	67	2	95.9	161	9	48	257	136	121	2500	240	2500	1380
9	1	61	1	76.3	171	5	24	275	108	93	2500	195	3000	960
10	1	45	2	101.8	185	6	24	280	101	89	1000	60	3350	150
14	1	71	1	82	170	11	72	233	72	58	2000	0	3000	0
16	1	78	1	70	169	7	72	325	121	103	1000	330	4250	7500
17	1	69	1	115.3	180	6	48	190	85	55	2600	0	2500	1100
19	1	69	2	67	147	10	72	256	96	78	2000	420	2500	0
20	1	62	1	65	164	6	24	275	94	79	3490	0	2500	0
22	1	85	1	86.55	177	7	48	190	83	61	2100	0	2000	0
26	1	48	1	61.3	164	5	24	325	87	78	2100	0	3500	0
27	1	83	1	89	182	15	48	245	74	61	4433	180	2350	1990
28	1	66	1	103.9	183	7	48	265	84	54	1000	0	2500	0
29	1	63	1	91.8	184	7	48	313	78	67	2000	0	3000	0
32	1	62	1	60	166	15	48	228	100	74	1000	0	2750	2340
34	1	72	2	95	163	5	48	266	73	61	2000	0	4250	0
35	1	46	1	76	185	8	48	205	99	90	2000	0	3750	1680
36	1	87	1	57.4	165	6	24	340	90	75	2100	0	4250	840
37	1	75	1	105	173	20	72	300	151	133	3100	450	6750	3480
42	1	63	1	71	170	6	24	240	54	46	1450	0	2000	90
44	1	63	1	82	170	6	48	237	101	67	1000	0	5000	1050
46	1	68	1	94.5	177	13	96	277	94	78	2000	120	2750	7380
47	1	82	2	58.7	165	16	24	136	54	40	3000	150	4750	480
48	1	45	1	80	188	7	24	188	106	75	1000	0	2500	0
GROUP
3	2	78	1	125.8	176	11	48	195	82	67	3000	0	2500	2520
4	2	68	1	67.21	166	8	48	298	107	94	2440	540	1750	1140
5	2	63	1	68	170	7	48	285	131	116	1200	360	1250	1260
6	2	74	1	110	176	16	144	180	70	56	1000	1020	4700	360
8	2	66	2	53.9	157	5	24	214	82	56	2200	480	2750	60
11	2	83	2	67	156	11	24	274	121	102	1500	570	4200	3540
12	2	65	1	124.3	173.5	14	48	295	105	89	1000	0	4500	3600
13	2	71	1	96.25	180	9	24	256	90	79	1000	180	3250	60
15	2	44	1	98.95	180	11	24	222	59	44	2000	0	2500	0
18	2	73	1	76.8	157	9	72	292	122	102	5142	120	3250	1440
21	2	49	1	97	177	36	600	310	121	102	1000	90	5250	9300
23	2	70	1	103	174	11	24	285	131	107	1000	225	2500	780
24	2	74	1	79.5	161	6	24	278	116	84	2480	21	2500	1620
25	2	74	1	92	164	7	48	345	107	97	3200	1140	2500	2820
30	2	51	1	91.8	184	7	48	332	221	156	3500	0	3000	0
31	2	51	1	91.8	184	6	24	247	86	79	2200	0	5000	1740
33	2	69	1	70	173	8	24	180	30	21	2000	0	2700	1140
38	2	68	1	105	184	7	48	273	118	100	2000	0	3750	0
39	2	79	1	86.8	180	7	72	152	79	62	1000	0	2000	300
40	2	75	1	101	190	7	48	310	112	86	3500	0	6001	8760
41	2	80	2	85	156	8	48	152	64	50	1000	0	2250	120
43	2	78	1	89	173	10	48	225	72	55	3100	0	3000	0
45	2	71	1	68	167	8	24	285	85	72	3000	0	3000	420
49	2	56	1	86	179	5	24	245	99	82	2002	0	3000	0
50	2	66	1	87.5	170	26	504	297	74	64	3750	42		1080

## Sheet: ICU and Hospital Stay
Study_#	Treatment	LOS_Hospital_Days	LOS_ICU_Days
1	1	6	1
2	1	10	4
7	1	9	2
9	1	5	1
10	1	6	1
14	1	11	3
16	1	7	3
17	1	6	2
19	1	10	3
20	1	6	1
22	1	7	2
26	1	5	1
27	1	15	2
28	1	7	2
29	1	7	2
32	1	15	2
34	1	5	2
35	1	8	2
36	1	6	1
37	1	20	3
42	1	6	1
44	1	6	2
46	1	13	4
47	1	16	1
48	1	7	1
3	2	11	2
4	2	8	2
5	2	7	2
6	2	16	6
8	2	5	1
11	2	11	1
12	2	14	2
13	2	9	1
15	2	11	1
18	2	9	3
21	2	36	25
23	2	11	1
24	2	6	1
25	2	7	2
30	2	7	2
31	2	6	1
33	2	8	1
38	2	7	2
39	2	7	3
40	2	7	2
41	2	8	2
43	2	10	2
45	2	8	1
49	2	5	1
50	2	26	21

## Sheet: Paracetamol levels
Participant	Gender	Age (yr)	Weight (kg)	Height (cm)	BMI	Treatment	Timepoint	Paracetamol umol/L
1	1	73.3753	101.8	185	29.7443	1	0	0
1	1	73.3753	101.8	185	29.7443	1	8	199
1	1	73.3753	101.8	185	29.7443	1	15	179
1	1	73.3753	101.8	185	29.7443	1	30	99
1	1	73.3753	101.8	185	29.7443	1	Pre	50
1	1	73.3753	101.8	185	29.7443	1	Post	0
2	1	70	70	160	27.3437	1	0	0
2	1	70	70	160	27.3437	1	8	239
2	1	70	70	160	27.3437	1	15	334
2	1	70	70	160	27.3437	1	30	168
2	1	70	70	160	27.3437	1	Pre	76
2	1	70	70	160	27.3437	1	Post	39
7	2	67	95.9	161	36.997	1	0	0
7	2	67	95.9	161	36.997	1	8	42
7	2	67	95.9	161	36.997	1	15	171
7	2	67	95.9	161	36.997	1	30	90
7	2	67	95.9	161	36.997	1	Pre	40
7	2	67	95.9	161	36.997	1	Post	20
9	1	61	76.3	171	26.0935	1	0	0
9	1	61	76.3	171	26.0935	1	8	98
9	1	61	76.3	171	26.0935	1	15	168
9	1	61	76.3	171	26.0935	1	30	92
9	1	61	76.3	171	26.0935	1	Pre	36
9	1	61	76.3	171	26.0935	1	Post	20
10	2	45	101.8	185	29.7443	1	0	0
10	2	45	101.8	185	29.7443	1	8	195
10	2	45	101.8	185	29.7443	1	15	145
10	2	45	101.8	185	29.7443	1	30	121
10	2	45	101.8	185	29.7443	1	Pre	78
10	2	45	101.8	185	29.7443	1	Post	44
14	1	71	82	170	28.3737	1	0	0
14	1	71	82	170	28.3737	1	8	200
14	1	71	82	170	28.3737	1	15	147
14	1	71	82	170	28.3737	1	30	122
14	1	71	82	170	28.3737	1	Pre	62
14	1	71	82	170	28.3737	1	Post	30
16	1	78	70	169	24.5089	1	0	0
16	1	78	70	169	24.5089	1	8	231
16	1	78	70	169	24.5089	1	15	209
16	1	78	70	169	24.5089	1	30	139
16	1	78	70	169	24.5089	1	Pre	35
16	1	78	70	169	24.5089	1	Post	0
17	1	69	115.3	180	35.5864	1	0	0
17	1	69	115.3	180	35.5864	1	8	0
17	1	69	115.3	180	35.5864	1	15	99
17	1	69	115.3	180	35.5864	1	30	67
17	1	69	115.3	180	35.5864	1	Pre	32
17	1	69	115.3	180	35.5864	1	Post	24
19	2	69	67	147	31.0056	1	0	0
19	2	69	67	147	31.0056	1	8	75
19	2	69	67	147	31.0056	1	15	223
19	2	69	67	147	31.0056	1	30	136
19	2	69	67	147	31.0056	1	Pre	56
19	2	69	67	147	31.0056	1	Post	0
20	1	62	65	164	24.1672	1	0	0
20	1	62	65	164	24.1672	1	8	88
20	1	62	65	164	24.1672	1	15	195
20	1	62	65	164	24.1672	1	30	90
20	1	62	65	164	24.1672	1	Pre	0
20	1	62	65	164	24.1672	1	Post	0
22	1	85	86.55	177	27.6262	1	0	0
22	1	85	86.55	177	27.6262	1	8	98
22	1	85	86.55	177	27.6262	1	15	207
22	1	85	86.55	177	27.6262	1	30	88
22	1	85	86.55	177	27.6262	1	Pre	0
22	1	85	86.55	177	27.6262	1	Post	0
26	1	48	61.3	164	22.7915	1	0	0
26	1	48	61.3	164	22.7915	1	8	41
26	1	48	61.3	164	22.7915	1	15	153
26	1	48	61.3	164	22.7915	1	30	57
26	1	48	61.3	164	22.7915	1	Pre	0
26	1	48	61.3	164	22.7915	1	Post	0
27	1	83	89	182	26.8687	1	0	0
27	1	83	89	182	26.8687	1	8	316
27	1	83	89	182	26.8687	1	15	244
27	1	83	89	182	26.8687	1	30	142
27	1	83	89	182	26.8687	1	Pre	49
27	1	83	89	182	26.8687	1	Post	0
28	1	66	103.9	183	31.0251	1	0	0
28	1	66	103.9	183	31.0251	1	8	135
28	1	66	103.9	183	31.0251	1	15	135
28	1	66	103.9	183	31.0251	1	30	77
28	1	66	103.9	183	31.0251	1	Pre	0
28	1	66	103.9	183	31.0251	1	Post	0
29	1	63	91.8	184	27.1148	1	0	0
29	1	63	91.8	184	27.1148	1	8	194
29	1	63	91.8	184	27.1148	1	15	108
29	1	63	91.8	184	27.1148	1	30	77
29	1	63	91.8	184	27.1148	1	Pre	20
29	1	63	91.8	184	27.1148	1	Post	0
31	1	62	60	166	21.7738	1	0	0
31	1	62	60	166	21.7738	1	8	247
31	1	62	60	166	21.7738	1	15	163
31	1	62	60	166	21.7738	1	30	119
31	1	62	60	166	21.7738	1	Pre	29
31	1	62	60	166	21.7738	1	Post	21
33	2	72	95	163	35.756	1	0	0
33	2	72	95	163	35.756	1	8	93
33	2	72	95	163	35.756	1	15	256
33	2	72	95	163	35.756	1	30	104
33	2	72	95	163	35.756	1	Pre	38
33	2	72	95	163	35.756	1	Post	0
34	1	46	76	185	22.206	1	0	0
34	1	46	76	185	22.206	1	8	213
34	1	46	76	185	22.206	1	15	113
34	1	46	76	185	22.206	1	30	86
34	1	46	76	185	22.206	1	Pre	35
34	1	46	76	185	22.206	1	Post	0
35	1	87	57.4	165	21.0836	1	0	0
35	1	87	57.4	165	21.0836	1	8	315
35	1	87	57.4	165	21.0836	1	15	329
35	1	87	57.4	165	21.0836	1	30	183
35	1	87	57.4	165	21.0836	1	Pre	59
35	1	87	57.4	165	21.0836	1	Post	40
37	1	75	105	173	35.083	1	0	0
37	1	75	105	173	35.083	1	8	414
37	1	75	105	173	35.083	1	15	288
37	1	75	105	173	35.083	1	30	193
37	1	75	105	173	35.083	1	Pre	97
37	1	75	105	173	35.083	1	Post	42
42	1	63	71	170	24.5675	1	0	0
42	1	63	71	170	24.5675	1	8	161
42	1	63	71	170	24.5675	1	15	141
42	1	63	71	170	24.5675	1	30	86
42	1	63	71	170	24.5675	1	Pre	20
42	1	63	71	170	24.5675	1	Post	0
44	1	63	82	170	28.3737	1	0	0
44	1	63	82	170	28.3737	1	8	199
44	1	63	82	170	28.3737	1	15	197
44	1	63	82	170	28.3737	1	30	138
44	1	63	82	170	28.3737	1	Pre	78
44	1	63	82	170	28.3737	1	Post	50
46	1	68	94.5	177	30.1637	1	0	0
46	1	68	94.5	177	30.1637	1	8	155
46	1	68	94.5	177	30.1637	1	15	275
46	1	68	94.5	177	30.1637	1	30	123
46	1	68	94.5	177	30.1637	1	Pre	56
46	1	68	94.5	177	30.1637	1	Post	32
47	2	82	58.7	165	21.5611	1	0	0
47	2	82	58.7	165	21.5611	1	8	328
47	2	82	58.7	165	21.5611	1	15	390
47	2	82	58.7	165	21.5611	1	30	197
47	2	82	58.7	165	21.5611	1	Pre	92
47	2	82	58.7	165	21.5611	1	Post	0
48	1	45	80	188	22.6347	1	0	0
48	1	45	80	188	22.6347	1	8	326
48	1	45	80	188	22.6347	1	15	202
48	1	45	80	188	22.6347	1	30	92
48	1	45	80	188	22.6347	1	Pre	58
48	1	45	80	188	22.6347	1	Post	43
3	1	78	125.8	176	40.6121	2	0	0
3	1	78	125.8	176	40.6121	2	8	0
3	1	78	125.8	176	40.6121	2	15	0
3	1	78	125.8	176	40.6121	2	30	0
3	1	78	125.8	176	40.6121	2	Pre	0
3	1	78	125.8	176	40.6121	2	Post	0
4	1	68	67.21	166	24.3903	2	0	0
4	1	68	67.21	166	24.3903	2	8	0
4	1	68	67.21	166	24.3903	2	15	0
4	1	68	67.21	166	24.3903	2	30	0
4	1	68	67.21	166	24.3903	2	Pre	0
4	1	68	67.21	166	24.3903	2	Post	0
5	1	63	68	170	23.5294	2	0	0
5	1	63	68	170	23.5294	2	8	0
5	1	63	68	170	23.5294	2	15	0
5	1	63	68	170	23.5294	2	30	0
5	1	63	68	170	23.5294	2	Pre	0
5	1	63	68	170	23.5294	2	Post	0
6	1	74	110	176	35.5114	2	0	0
6	1	74	110	176	35.5114	2	8	0
6	1	74	110	176	35.5114	2	15	0
6	1	74	110	176	35.5114	2	30	0
6	1	74	110	176	35.5114	2	Pre	0
6	1	74	110	176	35.5114	2	Post	0
8	2	66	53.9	157	21.867	2	0	0
8	2	66	53.9	157	21.867	2	8	0
8	2	66	53.9	157	21.867	2	15	0
8	2	66	53.9	157	21.867	2	30	0
8	2	66	53.9	157	21.867	2	Pre	0
8	2	66	53.9	157	21.867	2	Post	0
11	2	83	67	156	27.5312	2	0	0
11	2	83	67	156	27.5312	2	8	0
11	2	83	67	156	27.5312	2	15	0
11	2	83	67	156	27.5312	2	30	0
11	2	83	67	156	27.5312	2	Pre	0
11	2	83	67	156	27.5312	2	Post	0
12	1	65	124.3	173.5	41.2926	2	0	0
12	1	65	124.3	173.5	41.2926	2	8	0
12	1	65	124.3	173.5	41.2926	2	15	0
12	1	65	124.3	173.5	41.2926	2	30	0
12	1	65	124.3	173.5	41.2926	2	Pre	0
12	1	65	124.3	173.5	41.2926	2	Post	0
13	1	71	96.25	180	29.7068	2	0	0
13	1	71	96.25	180	29.7068	2	8	0
13	1	71	96.25	180	29.7068	2	15	0
13	1	71	96.25	180	29.7068	2	30	0
13	1	71	96.25	180	29.7068	2	Pre	0
13	1	71	96.25	180	29.7068	2	Post	0
15	1	44	98.95	180	30.5401	2	0	0
15	1	44	98.95	180	30.5401	2	8	0
15	1	44	98.95	180	30.5401	2	15	0
15	1	44	98.95	180	30.5401	2	30	0
15	1	44	98.95	180	30.5401	2	Pre	0
15	1	44	98.95	180	30.5401	2	Post	0
18	1	73	76.8	157	31.1575	2	0	0
18	1	73	76.8	157	31.1575	2	8	0
18	1	73	76.8	157	31.1575	2	15	0
18	1	73	76.8	157	31.1575	2	30	0
18	1	73	76.8	157	31.1575	2	Pre	0
18	1	73	76.8	157	31.1575	2	Post	0
21	1	49	97	177	30.9617	2	0	0
21	1	49	97	177	30.9617	2	8	0
21	1	49	97	177	30.9617	2	15	0
21	1	49	97	177	30.9617	2	30	0
21	1	49	97	177	30.9617	2	Pre	0
21	1	49	97	177	30.9617	2	Post	0
23	1	70	103	174	34.0203	2	0	0
23	1	70	103	174	34.0203	2	8	0
23	1	70	103	174	34.0203	2	15	0
23	1	70	103	174	34.0203	2	30	0
23	1	70	103	174	34.0203	2	Pre	0
23	1	70	103	174	34.0203	2	Post	0
24	1	74	79.5	161	30.6701	2	0	0
24	1	74	79.5	161	30.6701	2	8	0
24	1	74	79.5	161	30.6701	2	15	0
24	1	74	79.5	161	30.6701	2	30	0
24	1	74	79.5	161	30.6701	2	Pre	0
24	1	74	79.5	161	30.6701	2	Post	0
25	1	74	92	164	34.2058	2	0	0
25	1	74	92	164	34.2058	2	8	0
25	1	74	92	164	34.2058	2	15	0
25	1	74	92	164	34.2058	2	30	0
25	1	74	92	164	34.2058	2	Pre	0
25	1	74	92	164	34.2058	2	Post	0
30	1	51	91.8	184	27.1148	2	0	0
30	1	51	91.8	184	27.1148	2	8	0
30	1	51	91.8	184	27.1148	2	15	0
30	1	51	91.8	184	27.1148	2	30	0
30	1	51	91.8	184	27.1148	2	Pre	0
30	1	51	91.8	184	27.1148	2	Post	0
32	1	69	70	173	23.3887	2	0	0
32	1	69	70	173	23.3887	2	8	0
32	1	69	70	173	23.3887	2	15	0
32	1	69	70	173	23.3887	2	30	0
32	1	69	70	173	23.3887	2	Pre	0
32	1	69	70	173	23.3887	2	Post	0
36	1	45	103.9	189	29.0865	2	0	0
36	1	45	103.9	189	29.0865	2	8	0
36	1	45	103.9	189	29.0865	2	15	0
36	1	45	103.9	189	29.0865	2	30	0
36	1	45	103.9	189	29.0865	2	Pre	0
36	1	45	103.9	189	29.0865	2	Post	0
38	1	68	105	184	31.0137	2	0	0
38	1	68	105	184	31.0137	2	8	0
38	1	68	105	184	31.0137	2	15	0
38	1	68	105	184	31.0137	2	30	0
38	1	68	105	184	31.0137	2	Pre	0
38	1	68	105	184	31.0137	2	Post	0
39	1	79	86.8	180	26.7901	2	0	0
39	1	79	86.8	180	26.7901	2	8	0
39	1	79	86.8	180	26.7901	2	15	0
39	1	79	86.8	180	26.7901	2	30	0
39	1	79	86.8	180	26.7901	2	Pre	0
39	1	79	86.8	180	26.7901	2	Post	0
40	1	75	101	190	27.9778	2	0	0
40	1	75	101	190	27.9778	2	8	0
40	1	75	101	190	27.9778	2	15	0
40	1	75	101	190	27.9778	2	30	0
40	1	75	101	190	27.9778	2	Pre	0
40	1	75	101	190	27.9778	2	Post	0
41	2	80	85	156	34.9277	2	0	0
41	2	80	85	156	34.9277	2	8	0
41	2	80	85	156	34.9277	2	15	0
41	2	80	85	156	34.9277	2	30	0
41	2	80	85	156	34.9277	2	Pre	0
41	2	80	85	156	34.9277	2	Post	0
43	1	78	89	173	29.737	2	0	0
43	1	78	89	173	29.737	2	8	0
43	1	78	89	173	29.737	2	15	0
43	1	78	89	173	29.737	2	30	0
43	1	78	89	173	29.737	2	Pre	0
43	1	78	89	173	29.737	2	Post	0
45	1	71	68	167	24.3824	2	0	0
45	1	71	68	167	24.3824	2	8	0
45	1	71	68	167	24.3824	2	15	0
45	1	71	68	167	24.3824	2	30	0
45	1	71	68	167	24.3824	2	Pre	0
45	1	71	68	167	24.3824	2	Post	0
49	1	56	86	179	26.8406	2	0	0
49	1	56	86	179	26.8406	2	8	0
49	1	56	86	179	26.8406	2	15	0
49	1	56	86	179	26.8406	2	30	0
49	1	56	86	179	26.8406	2	Pre	0
49	1	56	86	179	26.8406	2	Post	0
50	1	66	87.5	170	30.2768	2	0	0
50	1	66	87.5	170	30.2768	2	8	0
50	1	66	87.5	170	30.2768	2	15	0
50	1	66	87.5	170	30.2768	2	30	0
50	1	66	87.5	170	30.2768	2	Pre	0
50	1	66	87.5	170	30.2768	2	Post	0

## Sheet: Cardiac Study Raw Data 
Participant	Gender	Age (yr)	Weight (kg)	Height (cm)	BMI	Timepoint	Paracetamol umol/L
1	1	73.3753	101.8	185	29.7443	0	0
1	1	73.3753	101.8	185	29.7443	8	199
1	1	73.3753	101.8	185	29.7443	15	179
1	1	73.3753	101.8	185	29.7443	30	99
1	1	73.3753	101.8	185	29.7443	186	50
1	1	73.3753	101.8	185	29.7443	240	0
2	1	70	70	160	27.3437	0	0
2	1	70	70	160	27.3437	8	239
2	1	70	70	160	27.3437	15	334
2	1	70	70	160	27.3437	30	168
2	1	70	70	160	27.3437	120	76
2	1	70	70	160	27.3437	211	39
7	2	67	95.9	161	36.997	0	0
7	2	67	95.9	161	36.997	8	42
7	2	67	95.9	161	36.997	15	171
7	2	67	95.9	161	36.997	30	90
7	2	67	95.9	161	36.997	118	40
7	2	67	95.9	161	36.997	248	20
9	1	61	76.3	171	26.0935	0	0
9	1	61	76.3	171	26.0935	8	98
9	1	61	76.3	171	26.0935	15	168
9	1	61	76.3	171	26.0935	30	92
9	1	61	76.3	171	26.0935	175	36
9	1	61	76.3	171	26.0935	290	20
10	2	45	101.8	185	29.7443	0	0
10	2	45	101.8	185	29.7443	8	195
10	2	45	101.8	185	29.7443	15	145
10	2	45	101.8	185	29.7443	30	121
10	2	45	101.8	185	29.7443	100	78
10	2	45	101.8	185	29.7443	180	44
14	1	71	82	170	28.3737	0	0
14	1	71	82	170	28.3737	8	200
14	1	71	82	170	28.3737	15	147
14	1	71	82	170	28.3737	30	122
14	1	71	82	170	28.3737	115	62
14	1	71	82	170	28.3737	225	30
16	1	78	70	169	24.5089	0	0
16	1	78	70	169	24.5089	8	231
16	1	78	70	169	24.5089	15	209
16	1	78	70	169	24.5089	30	139
16	1	78	70	169	24.5089	170	35
16	1	78	70	169	24.5089	290	0
17	1	69	115.3	180	35.5864	0	0
17	1	69	115.3	180	35.5864	8	0
17	1	69	115.3	180	35.5864	15	99
17	1	69	115.3	180	35.5864	30	67
17	1	69	115.3	180	35.5864	85	32
17	1	69	115.3	180	35.5864	150	24
19	2	69	67	147	31.0056	0	0
19	2	69	67	147	31.0056	8	75
19	2	69	67	147	31.0056	15	223
19	2	69	67	147	31.0056	30	136
19	2	69	67	147	31.0056	140	56
19	2	69	67	147	31.0056	295	0
20	1	62	65	164	24.1672	0	0
20	1	62	65	164	24.1672	8	88
20	1	62	65	164	24.1672	15	195
20	1	62	65	164	24.1672	30	90
20	1	62	65	164	24.1672	173	0
20	1	62	65	164	24.1672	258	0
22	1	85	86.55	177	27.6262	0	0
22	1	85	86.55	177	27.6262	8	98
22	1	85	86.55	177	27.6262	15	207
22	1	85	86.55	177	27.6262	30	88
22	1	85	86.55	177	27.6262	80	0
22	1	85	86.55	177	27.6262	150	0
26	1	48	61.3	164	22.7915	0	0
26	1	48	61.3	164	22.7915	8	41
26	1	48	61.3	164	22.7915	15	153
26	1	48	61.3	164	22.7915	30	57
26	1	48	61.3	164	22.7915	110	0
26	1	48	61.3	164	22.7915	200	0
27	1	83	89	182	26.8687	0	0
27	1	83	89	182	26.8687	8	316
27	1	83	89	182	26.8687	15	244
27	1	83	89	182	26.8687	30	142
27	1	83	89	182	26.8687	120	49
27	1	83	89	182	26.8687	230	0
28	1	66	103.9	183	31.0251	0	0
28	1	66	103.9	183	31.0251	8	135
28	1	66	103.9	183	31.0251	15	135
28	1	66	103.9	183	31.0251	30	77
28	1	66	103.9	183	31.0251	150	0
28	1	66	103.9	183	31.0251	225	0
29	1	63	91.8	184	27.1148	0	0
29	1	63	91.8	184	27.1148	8	194
29	1	63	91.8	184	27.1148	15	108
29	1	63	91.8	184	27.1148	30	77
29	1	63	91.8	184	27.1148	290	20
29	1	63	91.8	184	27.1148	390	0
31	1	62	60	166	21.7738	0	0
31	1	62	60	166	21.7738	8	247
31	1	62	60	166	21.7738	15	163
31	1	62	60	166	21.7738	30	119
31	1	62	60	166	21.7738	130	29
31	1	62	60	166	21.7738	220	21
33	2	72	95	163	35.756	0	0
33	2	72	95	163	35.756	8	93
33	2	72	95	163	35.756	15	256
33	2	72	95	163	35.756	30	104
33	2	72	95	163	35.756	120	38
33	2	72	95	163	35.756	165	0
34	1	46	76	185	22.206	0	0
34	1	46	76	185	22.206	8	213
34	1	46	76	185	22.206	15	113
34	1	46	76	185	22.206	30	86
34	1	46	76	185	22.206	115	35
34	1	46	76	185	22.206	263	0
35	1	87	57.4	165	21.0836	0	0
35	1	87	57.4	165	21.0836	8	315
35	1	87	57.4	165	21.0836	15	329
35	1	87	57.4	165	21.0836	30	183
35	1	87	57.4	165	21.0836	110	59
35	1	87	57.4	165	21.0836	210	40
37	1	75	105	173	35.083	0	0
37	1	75	105	173	35.083	8	414
37	1	75	105	173	35.083	15	288
37	1	75	105	173	35.083	30	193
37	1	75	105	173	35.083	91	97
37	1	75	105	173	35.083	244	42
42	1	63	71	170	24.5675	0	0
42	1	63	71	170	24.5675	8	161
42	1	63	71	170	24.5675	15	141
42	1	63	71	170	24.5675	30	86
42	1	63	71	170	24.5675	195	20
42	1	63	71	170	24.5675	280	0
44	1	63	82	170	28.3737	0	0
44	1	63	82	170	28.3737	8	199
44	1	63	82	170	28.3737	15	197
44	1	63	82	170	28.3737	30	138
44	1	63	82	170	28.3737	77	78
44	1	63	82	170	28.3737	192	50
46	1	68	94.5	177	30.1637	0	0
46	1	68	94.5	177	30.1637	8	155
46	1	68	94.5	177	30.1637	15	275
46	1	68	94.5	177	30.1637	30	123
46	1	68	94.5	177	30.1637	140	56
46	1	68	94.5	177	30.1637	245	32
47	2	82	58.7	165	21.5611	0	0
47	2	82	58.7	165	21.5611	8	328
47	2	82	58.7	165	21.5611	15	390
47	2	82	58.7	165	21.5611	30	197
47	2	82	58.7	165	21.5611	115	92
47	2	82	58.7	165	21.5611	170	0
48	1	45	80	188	22.6347	0	0
48	1	45	80	188	22.6347	8	326
48	1	45	80	188	22.6347	15	202
48	1	45	80	188	22.6347	30	92
48	1	45	80	188	22.6347	85	58
48	1	45	80	188	22.6347	180	43
3	1	78	125.8	176	40.6121	0	0
3	1	78	125.8	176	40.6121	8	0
3	1	78	125.8	176	40.6121	15	0
3	1	78	125.8	176	40.6121	30	0
3	1	78	125.8	176	40.6121	90	0
3	1	78	125.8	176	40.6121	160	0
4	1	68	67.21	166	24.3903	0	0
4	1	68	67.21	166	24.3903	8	0
4	1	68	67.21	166	24.3903	15	0
4	1	68	67.21	166	24.3903	30	0
4	1	68	67.21	166	24.3903	140	0
4	1	68	67.21	166	24.3903	240	0
5	1	63	68	170	23.5294	0	0
5	1	63	68	170	23.5294	8	0
5	1	63	68	170	23.5294	15	0
5	1	63	68	170	23.5294	30	0
5	1	63	68	170	23.5294	100	0
5	1	63	68	170	23.5294	255	0
6	1	74	110	176	35.5114	0	0
6	1	74	110	176	35.5114	8	0
6	1	74	110	176	35.5114	15	0
6	1	74	110	176	35.5114	30	0
6	1	74	110	176	35.5114	164	0
6	1	74	110	176	35.5114	174	0
8	2	66	53.9	157	21.867	0	0
8	2	66	53.9	157	21.867	8	0
8	2	66	53.9	157	21.867	15	0
8	2	66	53.9	157	21.867	30	0
8	2	66	53.9	157	21.867	110	0
8	2	66	53.9	157	21.867	180	0
11	2	83	67	156	27.5312	0	0
11	2	83	67	156	27.5312	0
11	2	83	67	156	27.5312	8
11	2	83	67	156	27.5312	15	0
11	2	83	67	156	27.5312	15	0
11	2	83	67	156	27.5312	30	0
12	1	65	124.3	173.5	41.2926	0	0
12	1	65	124.3	173.5	41.2926	8	0
12	1	65	124.3	173.5	41.2926	15	0
12	1	65	124.3	173.5	41.2926	30	0
12	1	65	124.3	173.5	41.2926	175	0
12	1	65	124.3	173.5	41.2926	295	0
13	1	71	96.25	180	29.7068	0	0
13	1	71	96.25	180	29.7068	8	0
13	1	71	96.25	180	29.7068	15	0
13	1	71	96.25	180	29.7068	30	0
13	1	71	96.25	180	29.7068	120	0
13	1	71	96.25	180	29.7068	235	0
15	1	44	98.95	180	30.5401	0	0
15	1	44	98.95	180	30.5401	8	0
15	1	44	98.95	180	30.5401	15	0
15	1	44	98.95	180	30.5401	30	0
15	1	44	98.95	180	30.5401	110	0
15	1	44	98.95	180	30.5401	170	0
18	1	73	76.8	157	31.1575	0	0
18	1	73	76.8	157	31.1575	8	0
18	1	73	76.8	157	31.1575	15	0
18	1	73	76.8	157	31.1575	30	0
18	1	73	76.8	157	31.1575	105	0
18	1	73	76.8	157	31.1575	310	0
21	1	49	97	177	30.9617	0	0
21	1	49	97	177	30.9617	8	0
21	1	49	97	177	30.9617	15	0
21	1	49	97	177	30.9617	30	0
21	1	49	97	177	30.9617	190	0
21	1	49	97	177	30.9617	325	0
23	1	70	103	174	34.0203	0	0
23	1	70	103	174	34.0203	8	0
23	1	70	103	174	34.0203	15	0
23	1	70	103	174	34.0203	30	0
23	1	70	103	174	34.0203	101	0
23	1	70	103	174	34.0203	245	0
24	1	74	79.5	161	30.6701	0	0
24	1	74	79.5	161	30.6701	8	0
24	1	74	79.5	161	30.6701	15	0
24	1	74	79.5	161	30.6701	30	0
24	1	74	79.5	161	30.6701	130	0
24	1	74	79.5	161	30.6701	235	0
25	1	74	92	164	34.2058	0	0
25	1	74	92	164	34.2058	8	0
25	1	74	92	164	34.2058	15	0
25	1	74	92	164	34.2058	30	0
25	1	74	92	164	34.2058	90	0
25	1	74	92	164	34.2058	197	0
30	1	51	91.8	184	27.1148	0	0
30	1	51	91.8	184	27.1148	8	0
30	1	51	91.8	184	27.1148	15	0
30	1	51	91.8	184	27.1148	30	0
30	1	51	91.8	184	27.1148	85	0
30	1	51	91.8	184	27.1148	215	0
32	1	69	70	173	23.3887	0	0
32	1	69	70	173	23.3887	8	0
32	1	69	70	173	23.3887	15	0
32	1	69	70	173	23.3887	30	0
32	1	69	70	173	23.3887	135	0
32	1	69	70	173	23.3887	225	0
36	1	45	103.9	189	29.0865	0	0
36	1	45	103.9	189	29.0865	8	0
36	1	45	103.9	189	29.0865	15	0
36	1	45	103.9	189	29.0865	30	0
36	1	45	103.9	189	29.0865	190	0
36	1	45	103.9	189	29.0865	315	0
38	1	68	105	184	31.0137	0	0
38	1	68	105	184	31.0137	8	0
38	1	68	105	184	31.0137	15	0
38	1	68	105	184	31.0137	30	0
38	1	68	105	184	31.0137	140	0
38	1	68	105	184	31.0137	260	0
39	1	79	86.8	180	26.7901	0	0
39	1	79	86.8	180	26.7901	8	0
39	1	79	86.8	180	26.7901	15	0
39	1	79	86.8	180	26.7901	30	0
39	1	79	86.8	180	26.7901	135	0
39	1	79	86.8	180	26.7901	230	0
40	1	75	101	190	27.9778	0	0
40	1	75	101	190	27.9778	8	0
40	1	75	101	190	27.9778	15	0
40	1	75	101	190	27.9778	30	0
40	1	75	101	190	27.9778	110	0
40	1	75	101	190	27.9778	230	0
41	2	80	85	156	34.9277	0	0
41	2	80	85	156	34.9277	8	0
41	2	80	85	156	34.9277	15	0
41	2	80	85	156	34.9277	30	0
41	2	80	85	156	34.9277	190	0
41	2	80	85	156	34.9277	250	0
43	1	78	89	173	29.737	0	0
43	1	78	89	173	29.737	8	0
43	1	78	89	173	29.737	15	0
43	1	78	89	173	29.737	30	0
43	1	78	89	173	29.737	145	0
43	1	78	89	173	29.737	265	0
45	1	71	68	167	24.3824	0	0
45	1	71	68	167	24.3824	8	0
45	1	71	68	167	24.3824	15	0
45	1	71	68	167	24.3824	30	0
45	1	71	68	167	24.3824	162	0
45	1	71	68	167	24.3824	230	0
49	1	56	86	179	26.8406	0	0
49	1	56	86	179	26.8406	8	0
49	1	56	86	179	26.8406	15	0
49	1	56	86	179	26.8406	30	0
49	1	56	86	179	26.8406	130	0
49	1	56	86	179	26.8406	240	0
50	1	66	87.5	170	30.2768	0	0
50	1	66	87.5	170	30.2768	8	0
50	1	66	87.5	170	30.2768	15	0
50	1	66	87.5	170	30.2768	30	0
50	1	66	87.5	170	30.2768	150	0
50	1	66	87.5	170	30.2768	260	0
